# Supplementary material for: Candida auris in Dog Ears
Source: J Fungi (Basel). 2023 Jun 30;9(7):720. doi: 10.3390/jof9070720 (PMC10381908; doi:10.3390/jof9070720)
Supplement: Supplementary file 1 [file jof-09-00720-s001.zip]

Archive with 2 entries (2 files):
- Supplimentary file _22-06-23/Table S1.xlsx
- Supplimentary file _22-06-23/Table S2.pdf
