# Supplementary material for: Candida auris in Dog Ears
Source: J Fungi (Basel). 2023 Jun 30;9(7):720. doi: 10.3390/jof9070720 (PMC10381908; doi:10.3390/jof9070720)
Supplement: Supplementary file 1 [file jof-09-00720-s001.zip › Supplimentary file _22-06-23/Table S1.xlsx]

## Sheet: Summary
Table S1: Summary sheet list the distribution of the 28 most common fungal genera in all the ten samples. Individual sheets list the percent ITS reads data for all fungal genera from ten samples.
Sample Matched % Taxa	Sample (# of reads matched to fungal ITS database; # of total sequencing reads)
	228 (33273658; 60203466)	424 (6798319; 16430174)	632 (22310865; 32662380)	256_E (389857; 3216088)	256_S (63806; 3748614)	601_E (226429; 3253154)	601_S (479708; 4351764)	649 (27920633; 39062956)	Bh (59853350; 82710348)	DM (235677; 2876654)
Candida auris (count)	0	0	0	0	0	0	0.673534734 (3231)	0.123184886 (34394)	0.066123283 (39577)	0
Saccharomyces	18.5748	46.8503	22.2969	0.786442	0.122246	0	0	39.1793	38.1667	0.0649194
Alternaria	0.564456	0.243531	0.239986	38.3266	19.3508	55.027	19.2598	0.310989	0.0439491	0.990338
Rhodotorula	0.0537873	0.0024712	0.0772225	1.0155	26.4881	0.00706623	10.0349	0.730907	0.193281	73.6572
Malassezia	15.7715	4.00318	52.2317	0.00102602	0.031345	0	0.0020846	3.96929	26.2942	0
Yarrowia	0	0	0	35.5628	31.5864	0.180631	25.6241	0	0	2.38844
Aspergillus	17.0266	0.273671	3.67785	4.86153	8.11836	28.1863	8.76992	9.96977	1.93327	0.542692
Cladosporium	22.5784	0.0959649	0.185376	1.7037	1.32276	8.17519	16.7988	2.88553	0.21555	4.98097
Candida	7.94763	14.7918	5.86209	0.351411	0.23352	0.0472554	0.686459	10.3873	7.0915	3.2082
Kazachstania	4.00784	14.028	4.76289	0	0	0	0	7.33859	17.5198	0
Diutina	2.79441	7.59288	1.94844	0	0	0	12.0932	5.35279	2.54425	0.000848619
Trichosporon	2.4608	3.86482	1.07657	0	0	0	0	2.48885	1.38712	0.897839
Aureobasidium	0	0.0535426	0	8.7863	0	0	0	0.15663	0.0482864	2.79408
Filobasidium	0	0.00925229	0.0327329	0.377061	3.52005	0	1.67039	0.215332	0.0796129	4.96697
Penicillium	0.00976448	0.0872422	0.97773	0	0	0.0172239	0.0106315	4.53592	1.15728	0
Naganishia	0	0	0	0	6.32229	0	0	0	0	0.295319
Nigrospora	0.178195	2.28371	1.44765	0	0.018807	0	0	1.58664	0.897415	0
Colletotrichum	0.0583825	0.466512	1.90909	0	0	0	0	2.58829	0.216239	0
Thermomyces	0	0	0	0	0	4.47955	0	3.22342e-05	8.35375e-06	0
Epicoccum	0	0	0.116939	4.17794	0	0	0.0127161	0.0534229	0.00924927	0.0195182
Cystobasidium	0	0	0.0132312	0.161341	0	0	1.19281	0	0	2.87682
Cutaneotrichosporon	0.136898	0.00158863	0	0.106706	0.797731	1.4265	0	0	0	1.18043
Pichia	0.244677	0.864861	0.0743539	0.00282155	0	0	0.578685	0.77658	0.635804	0
Geminibasidium	1.73831	0.0208728	0.417577	0	0	0	0	0.219343	0.142403	0
Periconia	0	0.0168865	0	0	0	0.0459305	1.55553	0.642041	3.17443e-05	0
Parasarocladium	0.677148	0.218392	0	0	0	0	0	1.07993	0	0
Erythrobasidium	0	0.0291396	0	1.68369	0	0.0216403	0	0	0	0.146387
Knufia	0.0302642	0.0585439	0	0	0	0	1.62953	0.00034025	0	0
Stolonocarpus	1.27996	0	0	0	0	0	0	0	0	0
*Matched % : # of reads matched to each taxa * 100 / # of reads matched to the fungi ITS database.
Figure S1: Heat map showing distribution of the 28 most common fungal genera in all the ten samples. Different intensities of colours represent the percent read abundance of genus in each sample.

## Sheet: 228
Table S1: Summary sheet list the distribution of the 28 most common fungal genera in all the ten samples. Individual sheets list the percent ITS reads data for all fungal genera from ten samples.
Taxa	Read Count	Percentage	33273658
Cladosporium	7512654	22.5784
Saccharomyces	6180526	18.5748
Aspergillus	5665382	17.0266
Malassezia	5247761	15.7715
Candida	2644468	7.94763
Kazachstania	1333556	4.00784
Diutina	929801	2.79441
Trichosporon	818797	2.4608
Geminibasidium	578400	1.73831
Stolonocarpus	425890	1.27996
Parasarocladium	225312	0.677148
Cladophialophora	190223	0.571692
Alternaria	187815	0.564456
Populomyces	143220	0.430431
Kluyveromyces	126121	0.379042
Lodderomyces	108331	0.325576
Starmerella	95689	0.287582
Trichoderma	95675	0.28754
Peniophora	87533	0.26307
Pichia	81413	0.244677
Wickerhamiella	76718	0.230567
Nigrospora	59292	0.178195
Wallemia	55617	0.16715
Scolecobasidium	50352	0.151327
Cutaneotrichosporon	45551	0.136898
Keratinophyton	42108	0.126551
Meyerozyma	36867	0.110799
Wickerhamomyces	24077	0.0723605
Colletotrichum	19426	0.0583825
Gamszarea	17952	0.0539526
Rhodotorula	17897	0.0537873
Kodamaea	16886	0.0507489
Neovaginatispora	14415	0.0433226
Talaromyces	14393	0.0432564
Hirsutella	12730	0.0382585
Saturnispora	10862	0.0326444
Curvularia	10415	0.031301
Knufia	10070	0.0302642
Rhytidhysteron	8843	0.0265766
Coniochaeta	6049	0.0181795
Utharomyces	3537	0.01063
Penicillium	3249	0.00976448
Lecanicillium	3244	0.00974945
Zygosaccharomyces	2893	0.00869457
Neofusicoccum	2375	0.00713778
Torulaspora	2173	0.00653069
Entomocorticium	1847	0.00555094
Naumovozyma	1072	0.00322177
Sugiyamaella	1055	0.00317068
Neohelicosporium	932	0.00280101
Saccharata	820	0.00246441
Phyllosticta	694	0.00208573
Scytalidium	446	0.0013404
Batcheloromyces	396	0.00119013
Caloplaca	386	0.00116008
Zygotorulaspora	374	0.00112401
Cephaloascus	371	0.001115
Leohumicola	353	0.0010609
Pseudopassalora	334	0.0010038
Teratosphaeria	312	0.000937679
Nannizziopsis	302	0.000907625
Lachancea	290	0.00087156
Tetrapisispora	267	0.000802437
Tubeufia	266	0.000799431
Orientophila	240	0.000721291
Sculptolumina	234	0.000703259
Morchella	229	0.000688232
Xenopolyscytalum	218	0.000655173
Bacidia	218	0.000655173
Harposporium	217	0.000652168
Cortinarius	216	0.000649162
Arthropsis	210	0.00063113
Neolauriomyces	205	0.000616103
Xenopyricularia	201	0.000604081
Falciformispora	200	0.000601076
Ciborinia	197	0.00059206
Tothia	182	0.000546979
Cytospora	180	0.000540968
Chrysosporium	174	0.000522936
Clavispora	170	0.000510915
Steinera	167	0.000501899
Barnettozyma	166
Helicosporium	165
Nowamyces	152
Setoidium	145
Bloxamia	138
Ogataea	133
Piskurozyma	132
Bicornispora	128
Protostegia	127
Iodosphaeria	123
Ophiocordyceps	119
Trichaleurina	118
Matsushimamyces	115
Mycosphaerella	110
Chalara	109
Buellia	109
Spathaspora	108
Nematodospora	107
Fulgogasparrea	106
Minutisphaera	105
Malbranchea	105
Gyoerffyella	98
Sympoventuria	98
Arbusculina	97
Setosynnema	96
Lasiodiplodia	95
Dijigiella	94
Clarireedia	93
Epicoccum	90
Nemania	89
Ramularia	89
Corynelia	87
Phaeococcomyces	87
Zeloasperisporium	87
Zalaria	86
Rasamsonia	85
Didymella	84
Shanorella	82
Fusarium	80
Sphaeropsis	80
Anhellia	79
Acanthostigma	79
Guarromyces	77
Sticta	77
Pleurocordyceps	76
Brunneomyces	75
Neodactylaria	75
Eremothecium	74
Phaeoacremonium	74
Hypocrea	73
Valetoniellopsis	72
Teunomyces	72
Escovopsis	71
Phialocephala	69
Cordana	68
Laburnicola	67
Trichophyton	67
Wirthiotrema	65
Podospora	65
Neoacanthostigma	64
Pirozynskiella	63
Dactylaria	62
Claviradulomyces	60
Lauriomyces	60
Debaryomyces	59
Diaporthe	58
Coniosporium	58
Nothophoma	56
Eichleriella	56
Inopinatum	55
Trochila	55
Lectera	54
Acrodictys	54
Hygrocybe	53
Cryptodiscus	51
Hygrophorus	50
Preussia	50
Yamadazyma	50
Darksidea	49
Ambrosiozyma	49
Hyphodiscus	48
Lecanostictopsis	48
Catillaria	47
Krogia	47
Leptosphaeria	47
Paraxerochrysium	47
Xeromyces	47
Phialemonium	47
Citeromyces	46
Cyanodermella	46
Gymnoascus	46
Katumotoa	45
Caryospora	45
Thermothielavioides	44
Cycasicola	44
Dicyma	43
Gelasinospora	43
Geoglossum	43
Cookeina	42
Plenodomus	42
Tetraploa	42
Xanthomendoza	42
Diplodia	42
Cryomyces	41
Phyllactinia	41
Helminthosporium	41
Ascospirella	40
Discotubeufia	40
Vanderwaltozyma	39
Verruconis	39
Melanodothis	37
Raffaelea	37
Zymochalara	35
Monocillium	35
Saitozyma	35
Strelitziana	34
Paraisaria	34
Wojnowiciella	34
Lophiostoma	34
Hongkongmyces	33
Micarea	33
Melanocarpus	33
Willeya	32
Acuminatispora	32
Pseudogymnoascus	32
Pseudodidymosphaeria	32
Medicopsis	32
Calophoma	32
Neophaeotheca	31
Pseudocercospora	31
Tremateia	31
Ahmadea	31
Allophoma	30
Leiothecium	30
Scleroramularia	30
Rubroshiraia	30
Cercoramularia	30
Botryozyma	29
Ceriporia	29
Stomiopeltis	28
Bambusicola	28
Nothotrimmatostroma	28
Barssia	27
Cryptendoxyla	27
Xenodidymella	27
Otidea	27
Arachnomyces	27
Lasionectriopsis	27
Cladorrhinum	27
Elaphomyces	26
Phellinopsis	26
Bezerromyces	26
Thermothelomyces	26
Paucispora	26
Pseudocamarosporium	25
Genea	25
Zopfiella	25
Ramomarthamyces	25
Setophoma	25
Ramulariopsis	24
Tarzetta	24
Gymnostellatospora	24
Pectinotrichum	24
Elbamycella	24
Elasticomyces	24
Subulicystidium	24
Comoclathris	24
Pseudoanungitea	24
Melanostictus	24
Umbilicaria	23
Parastagonospora	23
Umthunziomyces	23
Acervuloseptoria	23
Stagonosporopsis	23
Amanita	22
Cephalotrichum	22
Trichomonascus	22
Massaria	22
Leucangium	21
Cladonia	21
Simplicillium	21
Hamatocanthoscypha	21
Pseudopeyronellaea	21
Harusavskia	20
Tuber	20
Tiarosporella	20
Phellinocrescentia	19
Balsamia	19
Anamylopsora	19
Paracremonium	19
Kalapuya	19
Auxarthronopsis	18
Wardomyces	18
Multiseptospora	18
Glutinoglossum	18
Sclerencoelia	18
Paraloratospora	18
Tolypocladium	18
Rhizocladosporium	17
Circinaria	17
Ascocalvatia	17
Hymenoscyphus	17
Anzia	17
Madurella	17
Parafenestella	17
Neokalmusia	17
Valsaria	16
Gobabebomyces	16
Entoloma	16
Pezicula	16
Davidiellomyces	16
Sarcogyne	16
Aciculopsora	16
Ceratocystis	16
Mastigosporium	16
Wickerhamia	16
Neobambusicola	16
Lecanora	16
Montagnula	15
Ijuhya	15
Papulaspora	15
Neopseudocercospora	15
Sphaerostilbella	15
Glomerulispora	15
Hevansia	15
Longididymella	14
Longiseptatispora	14
Carneothele	14
Thermomyces	14
Alloascoidea	14
Homortomyces	14
Kernia	14
Fusicolla	14
Neocucurbitaria	14
Neophaeoappendicospora	13
Aspicilia	13
Pseudoascochyta	13
Neostrelitziana	13
Fomitiporia	13
Vacuiphoma	13
Victoriomyces	13
Nakaseomyces	13
Dermea	13
Psora	13
Exopassalora	13
Emericellopsis	13
Stenella	12
Halobyssothecium	12
Cordyceps	12
Stilbocrea	12
Myrmaecium	12
Ascochyta	12
Stemphylium	12
Fusiformispora	12
Chrysozyma	12
Mytilinidion	12
Boeremia	12
Lepraria	12
Mendogia	11
Dictyosporella	11
Helvella	11
Dactylodendron	11
Sphaerellopsis	11
Meanderella	11
Russula	11
Parathyridaria	11
Savitreea	11
Myrotheciomyces	11
Canariomyces	11
Clonostachys	11
Arthroderma	11
Scolecopeltidium	10
Blackwellomyces	10
Orbilia	10
Ophiobolus	10
Trichomerium	10
Psoroma	10
Periconia	10
Priceomyces	10
Sympodiella	10
Taphrina	10
Parascedosporium	10
Dinemasporium	10
Polyporus	10
Colacogloea	10
Camptomeriphila	10
Acremonium	10
Phaeothecoidiella	10
Occultibambusa	9
Neohortaea	9
Violella	9
Ceramothyrium	9
Achroceratosphaeria	9
Neohendersonia	9
Lactarius	9
Endoconidioma	9
Kuraishia	9
Sorocybe	9
Neotrichosphaeria	9
Dothiora	9
Skvortzovia	9
Neodidymelliopsis	9
Ascosphaera	9
Leptographium	9
Trimorphomyces	9
Sclerococcum	9
Toxicocladosporium	8
Aureoconidiella	8
Fulvifomes	8
Helicocentralis	8
Chaetopsina	8
Friedmanniomyces	8
Piniphoma	8
Spirosphaera	8
Floricola	8
Paraphoma	8
Phaeosphaeriopsis	8
Gaeumannomyces	8
Triangularia	8
Piedraia	8
Alfaria	8
Porodiplodia	8
Neotorrubiella	8
Starmera	8
Neomicrosphaeropsis	8
Claviceps	8
Skeletocutis	8
Amauroascus	7
Flammeascoma	7
Cerarioporia	7
Sporidesmajora	7
Eutypella	7
Helicogloea	7
Austroboletus	7
Ramicandelaber	7
Tenuimurus	7
Neoscytalidium	7
Hemileucoglossum	7
Scheffersomyces	7
Neurospora	7
Pseudoasteromassaria	7
Xanthoria	7
Lophium	7
Emergomyces	7
Dothiorella	7
Variocladium	6
Hanseniaspora	6
Elsinoe	6
Leprocaulon	6
Coccidioides	6
Metarhizium	6
Strigula	6
Chlorociboria	6
Hypoxylon	6
Helicascus	6
Saitoella	6
Triadelphia	6
Cora	6
Arthrocladium	6
Magnicamarosporium	6
Nadsonia	6
Ascotricha	6
Parapaucispora	6
Neokirramyces	6
Fuscidea	6
Spencermartinsiella	6
Neoaquastroma	6
Cirrenalia	6
Artomyces	6
Scytinostroma	6
Kurtzmaniella	6
Poaceascoma	6
Microascus	6
Olpidium	6
Aphanoascus	6
Stomiopeltopsis	6
Camarosporidiella	5
Remispora	5
Calonectria	5
Sidera	5
Psathyrella	5
Dufourea	5
Juncomyces	5
Hellenicoscyphus	5
Polyschema	5
Ostropomyces	5
Soloacrosporiella	5
Xylolentia	5
Septofusidium	5
Cladocillium	5
Paragaeumannomyces	5
Parmelia	5
Teichospora	5
Ampelomyces	5
Lobariella	5
Hypotrachyna	5
Pyrenula	5
Bisporella	5
Dentipellis	5
Eremascus	5
Hypocenomyce	5
Haradamyces	5
Endosporium	5
Ophiognomonia	5
Parabambusicola	5
Microglossum	5
Cyberlindnera	5
Marthamyces	5
Tomentella	5
Podosphaera	5
Babjeviella	4
Trigonopsis	4
Dacryobolus	4
Mycothermus	4
Heterophoma	4
Beauveria	4
Gorgomyces	4
Ramophialophora	4
Brigantiaea	4
Clathrosporium	4
Pseudocenococcum	4
Translucidithyrium	4
Sagenomella	4
Pseudophialophora	4
Lareunionomyces	4
Leptospora	4
Uwebraunia	4
Capnobotryella	4
Aureobasidium	4
Peethambara	4
Neostagonospora	4
Blastobotrys	4
Thielaviopsis	4
Ochronectria	4
Annabella	4
Cyclothyriella	4
Kukwaea	4
Filobasidium	4
Mariannaea	4
Proliferodiscus	4
Sympodiomycopsis	4
Pseudotrichia	4
Chaenothecopsis	4
Sclerotium	4
Geosmithia	4
Penicillago	4
Trichophaea	4
Sublophiostoma	3
Paramicrosphaeropsis	3
Nothopassalora	3
Fumagopsis	3
Gymnographopsis	3
Hapalopilus	3
Apiospora	3
Neoceratosperma	3
Volvanarius	3
Eutypa	3
Morenoina	3
Lophodermium	3
Kamalia	3
Sonoraphlyctis	3
Trapelia	3
Thyridaria	3
Hormonema	3
Crucellisporiopsis	3
Purpureofaciens	3
Micropeltis	3
Unguiculella	3
Saccharomycopsis	3
Endocalyx	3
Neopyrenochaeta	3
Pestalotiopsis	3
Inocybe	3
Cladobotryum	3
Podoserpula	3
Penidiella	3
Protomyces	3
Pyxine	3
Pseudoechria	3
Conioscypha	3
Alishanica	3
Libertasomyces	3
Triposporium	3
Parajaminaea	3
Petriellopsis	3
Bullanockia	3
Jattaea	3
Desertiserpentica	3
Calcarisporiella	3
Aphanoascella	3
Sabahriopsis	3
Calycina	3
Ovealmbornia	3
Diaporthella	3
Moellerodiscus	3
Calosphaeria	3
Brevicellicium	3
Paracoccidioides	3
Longiostiolum	3
Pachysolen	3
Dictyochaeta	3
Hypoderma	3
Atractospora	3
Exidia	3
Crassiperidium	3
Dissophora	3
Apiotrichum	3
Crassiparies	3
Myrmecridium	2
Chaetothyrina	2
Hydnotrya	2
Huntiella	2
Barretomyces	2
Xylogone	2
Mallocybe	2
Fagicola	2
Pilidium	2
Varicosporellopsis	2
Protocrea	2
Vanrija	2
Dacrymyces	2
Thaxteriella	2
Lophotrichus	2
Phaeocollybia	2
Xylaria	2
Lindtneria	2
Parathyridariella	2
Chaetomidium	2
Urocystis	2
Australovuilleminia	2
Abrothallus	2
Perenniporia	2
Phellinus	2
Aplosporella	2
Xenodevriesia	2
Calyptrozyma	2
Catenulostroma	2
Lopadostoma	2
Rhodocybe	2
Nothoramichloridium	2
Byssosphaeria	2
Hortaea	2
Zelleromyces	2
Elongaticollum	2
Peroneutypa	2
Myriodontium	2
Caespitomonium	2
Moringomyces	2
Melanconiella	2
Celoporthe	2
Niesslia	2
Monascus	2
Inocyclus	2
Neoophiosphaerella	2
Pseudocamaropycnis	2
Schizoxylon	2
Myxozyma	2
Keithomyces	2
Gliomastix	2
Ganoderma	2
Bjerkandera	2
Aciculosporium	2
Basidiodendron	2
Uncinocarpus	2
Phanerochaetella	2
Neophaeocryptopus	2
Angustimassarina	2
Phaeotrichum	2
Micropsalliota	2
Perusta	2
Septoria	2
Camporesiomyces	2
Annulatascus	2
Roussoella	2
Chlamydotubeufia	2
Biscogniauxia	2
Kirschsteiniothelia	2
Eriomyces	2
Acrogenospora	2
Nigrograna	2
Pseudothyridariella	2
Humicolopsis	2
Melnikomyces	2
Melanops	2
Ascobotryozyma	2
Constantinomyces	2
Patellaria	2
Aurantiolachnea	2
Lamelloclavaria	2
Brunneofusispora	2
Arachniotus	2
Clypeophysalospora	2
Clavulina	2
Plagiostoma	2
Tintelnotia	2
Cantharocybe	2
Acephala	2
Torrentispora	2
Liangia	1
Schwanniomyces	1
Picipes	1
Brunneoclavispora	1
Cephalotrichiella	1
Neonawawia	1
Westerdykella	1
Hymenochaete	1
Ocellularia	1
Zasmidium	1
Fulgidea	1
Trichonectria	1
Gloniopsis	1
Aporpium	1
Porpoloma	1
Lecidea	1
Pararoussoella	1
Crinipellis	1
Cylindrodendrum	1
Lactifluus	1
Roseodiscus	1
Basidiobolus	1
Pseudopyrenochaeta	1
Dioszegia	1
Phylliscum	1
Phoma	1
Ectophoma	1
Aquidictyomyces	1
Berkleasmium	1
Cryptosphaeria	1
Cancellidium	1
Murispora	1
Tryblidiopsis	1
Tamhinispora	1
Thelotrema	1
Punctelia	1
Barbatosphaeria	1
Fibulochlamys	1
Coniella	1
Paraphaeomoniella	1
Gibellula	1
Pseudofusicoccum	1
Memnoniella	1
Cylindromonium	1
Myriolecis	1
Tilletia	1
Neomedicopsis	1
Multifurca	1
Canomyces	1
Capulatispora	1
Multilocularia	1
Parachaetomium	1
Ophiosphaerella	1
Lepteutypa	1
Bulbithecium	1
Neoheleiosa	1
Neomelanconiella	1
Readerielliopsis	1
Helicoma	1
Anisomeridium	1
Pseudoplagiostoma	1
Pyrenochaetopsis	1
Fibrodontia	1
Microascospora	1
Hydnum	1
Holtermanniella	1
Hyaloscypha	1
Trapeliopsis	1
Neospadicoides	1
Sistotrema	1
Microstoma	1
Verrucoccum	1
Catenuliconidia	1
Teratoramularia	1
Rhodoveronaea	1
Tremella	1
Leptonia	1
Erysiphe	1
Kockovaella	1
Chaetosphaeria	1
Rosellinia	1
Anthosulcatispora	1
Candelariella	1
Magnaporthiopsis	1
Phellodon	1
Phialoturbella	1
Pseudogliophragma	1
Chaenotheca	1
Chaetomium	1
Paranannizziopsis	1
Milospium	1
Neotracylla	1
Novakomyces	1
Cudonia	1
Pseudoneottiospora	1
Salinomyces	1
Paraboeremia	1
Akanthomyces	1
Pseudocoleodictyospora	1
Neoprotoparmelia	1
Phyllachora	1
Cylindrosympodium	1
Myxospora	1
Ophioceras	1
Bifusisporella	1
Dichostereum	1
Polyscytalum	1
Coleophoma	1
Phaeotremella	1
Neodendryphiella	1
Stephanophorella	1
Diatrypella	1
Chlamydocillium	1
Lasionectria	1
Xenomonodictys	1
Mycena	1
Dendrostoma	1
Thelephora	1
Leucoagaricus	1
Coccomyces	1
Pseudopaucispora	1
Sirenophila	1
Lauriliella	1
Marasmius	1
Hobus	1
Pararamichloridium	1
Ophiostoma	1
Ascagilis	1
Strelitziomyces	1
Fusiformiseptata	1
Porpidia	1
Pseudopezicula	1
Enterocarpus	1
Fusicladium	1
Neodevriesia	1
Cylindrosympodioides	1
Furfurella	1
Neoanthostomella	1
Naviculispora	1
Custingophora	1
Neoastrosphaeriella	1
Falcocladium	1
Coryneum	1
Poculum	1
Laetisaria	1
Striatibotrys	1
Lepiota	1
Arthrographis	1
Leucoglossum	1
Pseudostaurosphaeria	1
Fissuroma	1
Hypochnicium	1
Woswasia	1
Derxomyces	1
Anthopsis	1
Muyocopron	1
Euteratosphaeria	1
Kellermania	1
Pleurostoma	1
Bionectria	1
Scleroderma	1
Gymnascella	1
Perthomyces	1

## Sheet: 424
Taxa	Read Count	Percentage	6798319
Saccharomyces	3185036	46.8503
Candida	1005596	14.7918
Kazachstania	953669	14.028
Diutina	516188	7.59288
Malassezia	272149	4.00318
Trichosporon	262743	3.86482
Nigrospora	155254	2.28371
Falciformispora	78167	1.1498
Pichia	58796	0.864861
Starmerella	46641	0.686067
Colletotrichum	31715	0.466512
Lectera	19121	0.281261
Aspergillus	18605	0.273671
Wickerhamiella	18522	0.27245
Lodderomyces	16872	0.248179
Alternaria	16556	0.243531
Parasarocladium	14847	0.218392
Medicopsis	12024	0.176867
Saitozyma	10050	0.147831
Meyerozyma	8952	0.13168
Tetraploa	8789	0.129282
Kluyveromyces	7178	0.105585
Cladosporium	6524	0.0959649
Saturnispora	6348	0.093376
Penicillium	5931	0.0872422
Fusarium	5002	0.073577
Keratinophyton	4656	0.0684875
Knufia	3980	0.0585439
Didymella	3783	0.0556461
Hanseniaspora	3691	0.0542928
Aureobasidium	3640	0.0535426
Peniophora	3154	0.0463938
Acremonium	2905	0.0427312
Sympodiomycopsis	2767	0.0407012
Yamadazyma	2306	0.0339201
Fusicolla	2180	0.0320668
Talaromyces	2140	0.0314784
Erythrobasidium	1981	0.0291396
Geminibasidium	1419	0.0208728
Xenodidymella	1338	0.0196813
Periconia	1148	0.0168865
Coniochaeta	1108	0.0162981
Ophiosphaerella	1107	0.0162834
Cortinarius	940	0.0138269
Torulaspora	898	0.0132091
Curvularia	787	0.0115764
Trichophyton	664	0.00976712
Peroneutypa	654	0.00962003
Filobasidium	629	0.00925229
Zygosaccharomyces	609	0.0089581
Naumovozyma	562	0.00826675
Kodamaea	535	0.00786959
Zygotorulaspora	318	0.00467763
Neovaginatispora	292	0.00429518
Teunomyces	275	0.00404512
Scolecobasidium	250	0.00367738
Iodosphaeria	208	0.00305958
Lachancea	185	0.00272126
Guarromyces	180	0.00264771
Rhodotorula	168	0.0024712
Dicyma	153	0.00225056
Inocybe	140	0.00205933
Libertasomyces	132	0.00194166
Batcheloromyces	130	0.00191224
Anhellia	119	0.00175043
Tetrapisispora	115	0.00169159
Globomyces	112	0.00164747
Cutaneotrichosporon	108	0.00158863
Chrysosporium	103	0.00151508
Trichoderma	93	0.00136799
Cytospora	81	0.00119147
Steinera	77	0.00113263
Sphaerellopsis	71	0.00104438
Protostegia	64	0.000941409
Papulaspora	62	0.00091199
Malbranchea	61	0.000897281
Mycosphaerella	60	0.000882571
Xenomyrothecium	57	0.000838443
Scytalidium	56	0.000823733
Pseudozyma	54	0.000794314
Chalara	52	0.000764895
Nannizziopsis	51	0.000750185
Ophiobolus	49	0.000720766
Exophiala	47	0.000691347
Xenopyricularia	46	0.000676638
Teratosphaeria	45	0.000661928
Caloplaca	45	0.000661928
Paraxerochrysium	45	0.000661928
Populomyces	44	0.000647219
Neobambusicola	44	0.000647219
Cordana	43	0.000632509
Annabella	42	0.0006178
Allophoma	42	0.0006178
Exserohilum	42	0.0006178
Massaria	40	0.000588381
Melanodothis	37	0.000544252
Vacuiphoma	35	0.000514833
Buellia	34	0.000500124
Xylolentia	33
Bacidia	32
Cryptendoxyla	30
Laburnicola	30
Citeromyces	30
Bloxamia	29
Brunneomyces	29
Rasamsonia	29
Neoaquastroma	29
Ramularia	28
Nematodospora	27
Helicosporium	27
Comoclathris	26
Tarzetta	26
Escovopsis	26
Sporidesmajora	26
Pseudocercospora	25
Setoidium	25
Fomitiporia	25
Rubroshiraia	25
Spathaspora	24
Vanderwaltozyma	23
Plenodomus	23
Phyllosticta	23
Clonostachys	23
Leptosphaeria	22
Tintelnotia	22
Ascospirella	22
Setophoma	22
Morchella	21
Pseudocamarosporium	21
Spirosphaera	20
Genea	20
Ambrosiozyma	20
Bipolaris	20
Shanorella	20
Acrocalymma	19
Cladorrhinum	19
Clitocella	19
Gymnographopsis	19
Nowamyces	19
Nemania	18
Cycasicola	18
Montagnula	18
Pseudoasteromassaria	17
Wickerhamomyces	17
Leptospora	17
Arthrocladium	17
Pseudocoleodictyospora	17
Willeya	17
Psoroma	16
Hygrocybe	16
Elaphomyces	16
Ampelomyces	16
Bambusicola	16
Alloneottiosporina	16
Parastagonospora	16
Arbusculina	15
Simplicillium	15
Wirthiotrema	15
Eutypella	15
Helicascus	15
Hongkongmyces	15
Wojnowiciella	14
Neophaeotheca	14
Ramomarthamyces	14
Gobabebomyces	14
Mastigosporium	14
Neomicrosphaeropsis	14
Piniphoma	14
Barssia	14
Davidiellomyces	13
Stemphylium	13
Otidea	13
Nothopassalora	13
Zymochalara	13
Glomerulispora	13
Botryozyma	13
Gymnostellatospora	13
Parabambusicola	13
Ectophoma	13
Aspicilia	12
Katumotoa	12
Neohendersonia	12
Nothotrimmatostroma	12
Hypoxylon	12
Arachnomyces	11
Clitopilus	11
Leiothecium	11
Anzia	11
Calonectria	11
Caryospora	11
Lauriomyces	11
Darksidea	10
Coniothyrium	10
Thermothelomyces	10
Phellinopsis	10
Torpedospora	10
Acervuloseptoria	10
Circinaria	10
Atractium	10
Ramulariopsis	9
Lopadostoma	9
Anthopsis	9
Nakaseomyces	9
Cyanodermella	9
Krogia	9
Sympoventuria	9
Kirschsteiniothelia	9
Marasmius	9
Amanita	9
Pseudopestalotiopsis	9
Tuber	9
Cordyceps	9
Pseudocamaropycnis	9
Lepraria	9
Teichospora	9
Trichaleurina	8
Hypoderma	8
Starmera	8
Parmelia	8
Variocladium	8
Phaeothecoidiella	8
Mycothermus	8
Cudonia	8
Phyllactinia	8
Matsushimamyces	8
Neocucurbitaria	7
Pirozynskiella	7
Balsamia	7
Pseudopaucispora	7
Elongaticollum	7
Clavulina	7
Ogataea	7
Lasionectriopsis	7
Pidoplitchkoviella	7
Nothophoma	7
Cyclothyriella	7
Dactylaria	7
Elasticomyces	7
Chaetopsina	7
Micarea	7
Catillaria	7
Endoconidioma	7
Harposporium	7
Epicoccum	7
Tingoldiago	7
Gamszarea	6
Neophaeoappendicospora	6
Priceomyces	6
Vanrija	6
Thermomyces	6
Melanocarpus	6
Hydnum	6
Aciculosporium	6
Phialemonium	6
Thelotrema	6
Trichophaea	6
Chrysozyma	6
Bhatiellae	6
Scheffersomyces	6
Paecilomyces	6
Neurospora	6
Polyscytalum	5
Violella	5
Mytilinidion	5
Mycena	5
Gymnoascus	5
Polyschema	5
Tothia	5
Lecanostictopsis	5
Gaeumannomyces	5
Lophiostoma	5
Allocryptovalsa	5
Ciborinia	5
Elsinoe	5
Ochrocladosporium	5
Hygrophorus	5
Pectinotrichum	5
Lecanicillium	5
Pseudopeyronellaea	5
Dactylodendron	5
Scleroramularia	5
Dinemasporium	5
Diaporthe	5
Jattaea	5
Xenopolyscytalum	5
Celoporthe	5
Longiseptatispora	5
Microcyclospora	5
Pseudopyrenochaeta	4
Longididymella	4
Lindtneria	4
Neophaeocryptopus	4
Macroconia	4
Umbilicaria	4
Paraloratospora	4
Neokirramyces	4
Ascosphaera	4
Niesslia	4
Arthroderma	4
Monocillium	4
Helvella	4
Wallemia	4
Flammeascoma	4
Recurvomyces	4
Crucellisporiopsis	4
Chaenothecopsis	4
Pseudotruncatella	4
Glutinoglossum	4
Friedmanniomyces	4
Amarenomyces	4
Remispora	4
Tubeufia	4
Phaeocollybia	4
Ostropomyces	4
Metarhizium	4
Wickerhamia	4
Rhizopus	4
Acuminatispora	4
Neodactylaria	4
Crassiparies	4
Fusiformispora	4
Skeletocutis	3
Paralecia	3
Cookeina	3
Atractospora	3
Durotheca	3
Neotrichosphaeria	3
Brunneoclavispora	3
Tenuimurus	3
Hobus	3
Urceomyces	3
Lophodermium	3
Paragaeumannomyces	3
Parastagonosporella	3
Sugiyamaella	3
Corynelia	3
Tryblidiopsis	3
Tamhinispora	3
Artomyces	3
Neoophiobolus	3
Cryptodiscus	3
Stenella	3
Lactarius	3
Brevistachys	3
Cryomyces	3
Beauveria	3
Chlorociboria	3
Parapaucispora	3
Kurtzmaniella	3
Angustimassarina	3
Subulicystidium	3
Stomiopeltis	3
Phaeosphaeriopsis	3
Cladonia	3
Saitoella	3
Arthrinium	3
Cantharocybe	3
Valsaria	3
Fulvifomes	3
Australovuilleminia	3
Aphanoascella	3
Stagonosporopsis	3
Pseudodidymosphaeria	3
Parapenidiella	3
Crassiperidium	3
Harusavskia	3
Spiroplana	3
Hymenoscyphus	3
Emericellopsis	3
Emergomyces	3
Thelonectria	3
Paraphoma	2
Cora	2
Pyxine	2
Neostagonospora	2
Agaricus	2
Cetraspora	2
Phaeoacremonium	2
Spiromastigoides	2
Monascus	2
Diatrypella	2
Orbilia	2
Dictyosporella	2
Coccomyces	2
Gloioxanthomyces	2
Coprinus	2
Urocystis	2
Cercoramularia	2
Ophiognomonia	2
Poaceascoma	2
Ramophialophora	2
Piskurozyma	2
Clathrosporium	2
Sclerotium	2
Tremella	2
Eutypa	2
Podosphaera	2
Musicillium	2
Epichloe	2
Acephala	2
Neocosmospora	2
Strelitziomyces	2
Protocrea	2
Galactomyces	2
Phylliscum	2
Apiospora	2
Induratia	2
Debaryomyces	2
Stephanophorella	2
Sagenomella	2
Clypeophysalospora	2
Bezerromyces	2
Nothoramichloridium	2
Keithomyces	2
Naviculispora	2
Thelephora	2
Podospora	2
Neokalmusia	2
Arachniotus	2
Nodulisporium	2
Budhanggurabania	2
Blumeria	2
Anamylopsora	2
Carneothele	2
Lepiota	2
Crinipellis	2
Anthosulcatispora	2
Sublophiostoma	2
Leucangium	2
Erysiphe	2
Dacrymyces	2
Auxarthronopsis	2
Neoophiosphaerella	2
Xenomycosphaerella	2
Rhizocladosporium	2
Lecanora	2
Rusavskia	1
Neohelicosporium	1
Acanthostigma	1
Perenniporia	1
Stomiopeltopsis	1
Proliferodiscus	1
Sporidesmiella	1
Kellermania	1
Coniocessia	1
Neoanthostomella	1
Ophioceras	1
Mollisia	1
Barnettozyma	1
Sistotrema	1
Tomentella	1
Haradamyces	1
Ovicillium	1
Longiostiolum	1
Xenoramularia	1
Xerochrysium	1
Pluteus	1
Phlegmacium	1
Phialocephala	1
Brunneodinemasporium	1
Alfaria	1
Leptonia	1
Chlorophyllum	1
Paradictyoarthrinium	1
Biscogniauxia	1
Botrytis	1
Barbatosphaeria	1
Macgarvieomyces	1
Neoacanthostigma	1
Poaceicola	1
Striaticonidium	1
Endocalyx	1
Bulbithecium	1
Protomyces	1
Cryptoclypeus	1
Neogymnomyces	1
Helicocentralis	1
Polyplosphaeria	1
Cosmospora	1
Sidera	1
Penidiella	1
Entoloma	1
Pseudohamigera	1
Donadinia	1
Perusta	1
Uncinocarpus	1
Toxicocladosporium	1
Basiseptospora	1
Pseudochaetosphaeronema	1
Bionectria	1
Helminthosporium	1
Parapleurotheciopsis	1
Phaeococcomyces	1
Cylindrotrichum	1
Valetoniellopsis	1
Phellodon	1
Keissleriella	1
Amauroascus	1
Barretomyces	1
Huntiella	1
Striatosphaeria	1
Tricholomopsis	1
Rhizocarpon	1
Nigrograna	1
Cylindrosympodioides	1
Sclerococcum	1
Hyweljonesia	1
Crassiclypeus	1
Polycauliona	1
Distocercospora	1
Kuraishia	1
Calosphaeria	1
Phaeosphaeria	1
Arthrographis	1
Coniosporium	1
Meanderella	1
Martiniozyma	1
Elbamycella	1
Kylindria	1
Trichomonascus	1
Xenophaeosphaeria	1
Calyptosphaeria	1
Alloascoidea	1
Phomatodes	1
Paracremonium	1
Cylindromonium	1
Fusiformiseptata	1
Neoceratosperma	1
Xenopenidiella	1
Aquidictyomyces	1
Falcocladium	1
Dissophora	1
Kukwaea	1
Wingfieldomyces	1
Atrophysma	1
Trigonopsis	1
Russula	1
Hyphoderma	1
Pseudotrichia	1
Hymenochaete	1
Leprocaulon	1
Hormonema	1
Chlamydotubeufia	1
Pseudoneottiospora	1
Colpoma	1
Paradendryphiella	1
Sarcogyne	1
Trochila	1
Nectriopsis	1
Saccharata	1
Pseudothyridariella	1
Tolypocladium	1
Minutisphaera	1
Pararamichloridium	1
Ochronectria	1
Daldinia	1
Blackwellomyces	1
Parathyridaria	1
Cylindrodendrum	1
Flabellascoma	1
Moringomyces	1
Phyllachora	1
Roussoella	1
Pseudocenococcum	1
Ustilaginoidea	1
Pyricularia	1
Neomedicopsis	1
Subramaniomyces	1
Favolaschia	1
Ustilago	1

## Sheet: 632
Taxa	Read Count	Percentage	22310865
Malassezia	11653352	52.2317
Saccharomyces	4974623	22.2969
Candida	1307883	5.86209
Kazachstania	1062643	4.76289
Aspergillus	820561	3.67785
Diutina	434713	1.94844
Colletotrichum	425934	1.90909
Nigrospora	322984	1.44765
Trichosporon	240191	1.07657
Penicillium	218140	0.97773
Clitopilus	129790	0.581735
Geminibasidium	93165	0.417577
Medicopsis	88031	0.394566
Acremonium	55583	0.24913
Alternaria	53543	0.239986
Macroconia	50886	0.228077
Lasiodiplodia	50385	0.225832
Cladosporium	41359	0.185376
Paramyrothecium	38550	0.172786
Rhexodenticula	31064	0.139233
Poitrasia	26866	0.120417
Epicoccum	26090	0.116939
Vishniacozyma	24765	0.111
Cystofilobasidium	23919	0.107208
Chrysosporium	22269	0.0998124
Rhodotorula	17229	0.0772225
Pichia	16589	0.0743539
Moesziomyces	13453	0.060298
Niesslia	10391	0.0465737
Filobasidium	7303	0.0327329
Starmerella	5698	0.0255391
Wickerhamiella	3812	0.0170858
Cystobasidium	2952	0.0132312
Fusicolla	2840	0.0127292
Malbranchea	2258	0.0101206
Fusarium	2072	0.00928696
Saturnispora	1880	0.00842639
Xenodidymella	1702	0.00762857
Pseudocercospora	870	0.00389945
Myriodontium	540	0.00242035
Ijuhya	437	0.00195869
Darksidea	363	0.00162701
Zygosaccharomyces	354	0.00158667
Mendogia	314	0.00140739
Torulaspora	298	0.00133567
Naumovozyma	261	0.00116983
Perenniporia	206	0.000923317
Perthomyces	142	0.000636461
Cosmospora	121	0.000542337
Aphanoascus	107
Inocybe	93
Gregatothecium	84
Tetrapisispora	59
Capitofimbria	54
Hygrophorus	53
Microcera	51
Paracremonium	49
Sympodiomycopsis	48
Aureobasidium	46
Lachancea	44
Nannizziopsis	43
Melanodothis	35
Xepicula	32
Atractium	29
Trichophyton	27
Teratosphaeria	23
Bacidia	22
Batcheloromyces	22
Allophoma	20
Brunneomyces	16
Rhodosporidiobolus	15
Teunomyces	13
Pseudocosmospora	12
Bloxamia	11
Cryptodiscus	10
Lecanostictopsis	10
Botryozyma	10
Stachybotrys	10
Hygrocybe	9
Protostegia	8
Iodosphaeria	8
Nemania	8
Shanorella	7
Memnoniella	7
Geotrichum	7
Teichospora	7
Laburnicola	6
Piskurozyma	6
Helvella	6
Neobambusicola	6
Wickerhamomyces	6
Caloplaca	6
Amanita	6
Arachniotus	6
Paecilomyces	6
Morchella	6
Vanderwaltozyma	6
Lindtneria	5
Keratinophyton	5
Corynelia	5
Trichaleurina	5
Thyronectria	5
Balsamia	5
Pectinotrichum	5
Nowamyces	5
Zygotorulaspora	5
Elasticomyces	5
Psathyrella	5
Katumotoa	5
Didymella	5
Arthroderma	4
Phellinopsis	4
Nematodospora	4
Nothophoma	4
Spathaspora	4
Scytalidium	4
Wojnowiciella	4
Citeromyces	4
Ramomarthamyces	4
Anhellia	4
Lecophagus	3
Tothia	3
Fomitiporia	3
Abrothallus	3
Rasamsonia	3
Helicascus	3
Phanerochaetella	3
Podospora	3
Ceratobasidium	3
Zymochalara	3
Yamadazyma	3
Hongkongmyces	3
Phomatodes	3
Longididymella	3
Paraloratospora	3
Barssia	3
Talaromyces	3
Ambrosiozyma	3
Papulaspora	3
Lecanicillium	3
Neonectria	3
Trichoderma	2
Clitocybe	2
Stylonectria	2
Ectophoma	2
Phyllosticta	2
Cytospora	2
Buellia	2
Ogataea	2
Harusavskia	2
Sporidesmajora	2
Paraxerochrysium	2
Fuscidea	2
Histoplasma	2
Gymnascella	2
Volvanarius	2
Proliferodiscus	2
Dicyma	2
Gymnoascus	2
Populomyces	2
Emericellopsis	2
Cryptendoxyla	2
Parastagonospora	2
Phaffia	2
Peniophora	2
Mollisia	2
Phaeosphaeriopsis	2
Entoloma	2
Barriopsis	2
Cladorrhinum	2
Phaeothecoidiella	2
Caryospora	1
Dictyosporella	1
Pewenomyces	1
Phyllobaeis	1
Stenella	1
Acrocalymma	1
Davidiellomyces	1
Endoconidioma	1
Kukwaea	1
Constantinomyces	1
Achroceratosphaeria	1
Xeromyces	1
Krogia	1
Anthopsis	1
Paragaeumannomyces	1
Pseudopeyronellaea	1
Gymnographopsis	1
Phlegmacium	1
Sirastachys	1
Neokirramyces	1
Sungia	1
Donkioporiella	1
Porodiplodia	1
Lodderomyces	1
Robbauera	1
Orbilia	1
Dactylonectria	1
Ganoderma	1
Exophiala	1
Trichomonascus	1
Chaenothecopsis	1
Periconia	1
Eichleriella	1
Paraisaria	1
Pseudoascochyta	1
Pestalotiopsis	1
Sonoraphlyctis	1
Metarhizium	1
Stagonosporopsis	1
Parmelia	1
Scheffersomyces	1
Sympoventuria	1
Blastophorum	1
Ahmadea	1
Acuminatispora	1
Anthosulcatispora	1
Cycasicola	1
Pseudothyridariella	1
Starmera	1
Dactylodendron	1
Phialophora	1
Lagenulopsis	1
Nothotrimmatostroma	1
Rubroshiraia	1
Holtermanniella	1
Loramyces	1
Cryptococcus	1
Paraphoma	1
Scleroderma	1
Wirthiotrema	1
Canariomyces	1
Neohendersonia	1
Genea	1
Roussoella	1
Neophaeotheca	1
Clypeophysalospora	1
Carneothele	1
Umbilicaria	1
Auxarthronopsis	1
Wallrothiella	1
Toxicocladosporium	1
Ascochyta	1
Elongaticollum	1
Colacogloea	1
Chalara	1
Rhodocybe	1
Trichophaea	1
Ascospirella	1
Anzia	1
Perusta	1
Nakaseomyces	1
Hypoderma	1
Crucellisporiopsis	1
Pleuroascus	1
Sphaerellopsis	1
Piniphoma	1
Cantharocybe	1
Ampelomyces	1

## Sheet: 256_E
Taxa	Read Count	Percentage	389857
Alternaria	149419	38.3266
Yarrowia	138644	35.5628
Aureobasidium	34254	8.7863
Aspergillus	18953	4.86153
Epicoccum	16288	4.17794
Cladosporium	6642	1.7037
Erythrobasidium	6564	1.68369
Rhodotorula	3959	1.0155
Curvularia	3611	0.926237
Saccharomyces	3066	0.786442
Neosetophoma	2366	0.606889
Filobasidium	1470	0.377061
Candida	1370	0.351411
Cystobasidium	629	0.161341
Neopyrenochaeta	604	0.154929
Metapochonia	514	0.131843
Cutaneotrichosporon	416	0.106706
Phanerochaete	366	0.0938806
Fusicolla	280	0.0718212
Stachybotrys	180	0.0461708
Mucor	88	0.0225724
Clavispora	54	0.0138512
Kabatiella	46	0.0117992
Lecanicillium	23	0.0058996
Pichia	11	0.00282155
Stemphylium	9	0.00230854
Cladorrhinum	9	0.00230854
Setophaeosphaeria	6	0.00153903
Meyerozyma	5	0.00128252
Malassezia	4	0.00102602
Papiliotrema	3	0.000769513
Gamszarea	2	0.000513009
Rhodosporidiobolus	1	0.000256504
Didymella	1	0.000256504

## Sheet: 256_S
Taxa	Read Count	Percentage	63806
Yarrowia	20154	31.5864
Rhodotorula	16901	26.4881
Alternaria	12347	19.3508
Aspergillus	5180	8.11836
Naganishia	4034	6.32229
Filobasidium	2246	3.52005
Cladosporium	844	1.32276
Symmetrospora	744	1.16603
Cutaneotrichosporon	509	0.797731
Erysiphe	222	0.34793
Candida	149	0.23352
Rhizopus	91	0.14262
Saccharomyces	78	0.122246
Sporidiobolus	68	0.106573
Fusicolla	61	0.0956023
Kernia	31	0.0485848
Psathyrella	28	0.043883
Malassezia	20	0.031345
Acrophialophora	15	0.0235088
Lodderomyces	14	0.0219415
Coniothyrium	14	0.0219415
Protrudomyces	13	0.0203743
Omnidemptus	12	0.018807
Nigrospora	12	0.018807
Sporobolomyces	11	0.0172398
Wallemia	7	0.0109708
Heterospora	1	0.00156725

## Sheet: 601_E
Taxa	Read Count	Percentage	226429
Alternaria	124597	55.027
Aspergillus	63822	28.1863
Cladosporium	18511	8.17519
Thermomyces	10143	4.47955
Cutaneotrichosporon	3230	1.4265
Coprinellus	2343	1.03476
Saitozyma	2015	0.889904
Peniophora	611	0.269842
Pseudolagarobasidium	412	0.181955
Yarrowia	409	0.180631
Candida	107	0.0472554
Periconia	104	0.0459305
Erythrobasidium	49	0.0216403
Penicillium	39	0.0172239
Rhodotorula	16	0.00706623
Psathyrella	7	0.00309148
Rasamsonia	6	0.00264984
Fusicolla	4	0.00176656
Lodderomyces	2	0.000883279
Valsonectria	1	0.00044164
Rhytidhysteron	1	0.00044164

## Sheet: 601_S
Taxa	Read Count	Percentage	479708
Yarrowia	122921	25.6241
Alternaria	92391	19.2598
Cladosporium	80585	16.7988
Diutina	58012	12.0932
Rhodotorula	48138	10.0349
Aspergillus	42070	8.76992
Filobasidium	8013	1.67039
Knufia	7817	1.62953
Periconia	7462	1.55553
Cystobasidium	5722	1.19281
Candida	3293	0.686459
Pichia	2776	0.578685
Fusicolla	170	0.0354382
Medicopsis	162	0.0337705
Epicoccum	61	0.0127161
Penicillium	51	0.0106315
Rhodosporidiobolus	31	0.00646226
Malassezia	10	0.0020846
Melanodothis	8	0.00166768
Rhizopus	6	0.00125076
Curvularia	6	0.00125076
Toxicocladosporium	3	0.00062538

## Sheet: 649
Taxa	Read Count	Percentage	27920633
Saccharomyces	10939101	39.1793
Candida	2900205	10.3873
Aspergillus	2783624	9.96977
Kazachstania	2048981	7.33859
Diutina	1494533	5.35279
Penicillium	1266457	4.53592
Malassezia	1108250	3.96929
Cladosporium	805657	2.88553
Colletotrichum	722668	2.58829
Trichosporon	694904	2.48885
Nigrospora	442999	1.58664
Parasarocladium	301523	1.07993
Rhizopus	233562	0.836521
Pichia	216826	0.77658
Rhodotorula	204074	0.730907
Lectera	193518	0.6931
Periconia	179262	0.642041
Didymocrea	119468	0.427884
Pseudozyma	105451	0.377681
Ophiosphaerella	97453	0.349036
Alternaria	86830	0.310989
Lecanicillium	80485	0.288264
Sarocladium	65845	0.235829
Geminibasidium	61242	0.219343
Filobasidium	60122	0.215332
Meyerozyma	56639	0.202857
Claviceps	48654	0.174258
Wallemia	44181	0.158238
Aureobasidium	43732	0.15663
Toxicocladosporium	41166	0.147439
Xepicula	40832	0.146243
Fusarium	35716	0.12792
Myrmecridium	33992	0.121745
Xenomyrothecium	33290	0.119231
Medicopsis	28565	0.102308
Falciformispora	23456	0.0840096
Neodevriesia	19787	0.0708687
Acremonium	18478	0.0661804
Coniochaeta	18458	0.0661088
Starmerella	17590	0.063
Saitozyma	17506	0.0626992
Exserohilum	17383	0.0622586
Cortinarius	16503	0.0591068
Epicoccum	14916	0.0534229
Lodderomyces	14551	0.0521156
Deconica	12243	0.0438493
Myriodontium	11858	0.0424704
Arthrocladium	9644	0.0345408
Fusicolla	9598	0.034376
Saturnispora	9582	0.0343187
Talaromyces	9330	0.0334161
Nigrograna	8798	0.0315107
Wickerhamiella	6804	0.0243691
Yamadazyma	5525	0.0197882
Hanseniaspora	5275	0.0188928
Torulaspora	4401	0.0157625
Kabatiella	3943	0.0141222
Wickerhamomyces	3617	0.0129546
Naumovozyma	2599	0.00930853
Ramularia	2407	0.00862086
Zygosaccharomyces	2210	0.00791529
Xenodidymella	1091	0.0039075
Kodamaea	1024	0.00366754
Cercospora	935	0.00334878
Septoria	789	0.00282587
Clitocella	628	0.00224923
Zygotorulaspora	594	0.00212746
Tetrapisispora	579	0.00207374
Kalmanozyma	504	0.00180512
Inocybe	423	0.00151501
Moesziomyces	309	0.00110671
Lachancea	286	0.00102433
Didymella	260	0.000931211
Paramyrothecium	234	0.00083809
Sphaerulina	190	0.0006805
Vishniacozyma	182	0.000651848
Cercosporidium	162	0.000580216
Malbranchea	141	0.000505003
Dicyma	134	0.000479932
Iodosphaeria	120	0.00042979
Marasmius	117	0.000419045
Caryophylloseptoria	115	0.000411882
Fomitiporia	105	0.000376066
Xenopyricularia	105	0.000376066
Lepiota	102	0.000365321
Knufia	95	0.00034025
Shanorella	95	0.00034025
Apseudocercosporella	88	0.000315179
Melanodothis	85	0.000304434
Rhodosporidiobolus	84	0.000300853
Passalora	82	0.00029369
Ramulispora	80	0.000286526
Hygrocybe	77	0.000275782
Barssia	76	0.0002722
Laburnicola	74	0.000265037
Chrysosporium	74	0.000265037
Cora	70	0.000250711
Xenosonderhenioides	67	0.000239966
Caloplaca	67	0.000239966
Phellinopsis	61	0.000218476
Cystofilobasidium	61	0.000218476
Vanderwaltozyma	58	0.000207732
Bloxamia	54	0.000193405
Katumotoa	54	0.000193405
Teunomyces	51	0.000182661
Hygrophorus	50	0.000179079
Nematodospora	50	0.000179079
Nowamyces	49	0.000175497
Fulvifomes	49	0.000175497
Nakaseomyces	48	0.000171916
Buellia	47	0.000168334
Wojnowiciella	45	0.000161171
Cytospora	43	0.000154008
Nannizziopsis	42	0.000150426
Protostegia	41	0.000146845
Botryozyma	41	0.000146845
Batcheloromyces	40	0.000143263
Clitopilus	40	0.000143263
Harusavskia	39	0.000139682
Pseudocercospora	38	0.0001361
Guarromyces	36	0.000128937
Ambrosiozyma	36	0.000128937
Clavispora	34	0.000121774
Setophoma	33	0.000118192
Coremiopassalora	33	0.000118192
Holtermanniella	32	0.000114611
Subulicystidium	32	0.000114611
Ogataea	32	0.000114611
Neodeightoniella	32	0.000114611
Pseudozasmidium	31	0.000111029
Tremella	30	0.000107447
Bacidia	29	0.000103866
Amanita	29	0.000103866
Gymnopilus	29	0.000103866
Comoclathris	29	0.000103866
Cantharocybe	28	0.000100284
Cycasicola	28	0.000100284
Phyllosticta	27	9.67027e-05
Citeromyces	27	9.67027e-05
Sclerotium	26	9.31211e-05
Artomyces	25	8.95395e-05
Mycosphaerella	25	8.95395e-05
Populomyces	25	8.95395e-05
Steinera	24	8.59579e-05
Skeletocutis	24	8.59579e-05
Kirschsteiniothelia	24	8.59579e-05
Setoidium	22	7.87948e-05
Miuraea	22	7.87948e-05
Scytalidium	22	7.87948e-05
Lauriomyces	21	7.52132e-05
Papulaspora	21	7.52132e-05
Neodactylaria	21	7.52132e-05
Zymochalara	21	7.52132e-05
Trichomonascus	21	7.52132e-05
Gregatothecium	20	7.16316e-05
Hymenochaete	20	7.16316e-05
Sphaerellopsis	20	7.16316e-05
Lactarius	20	7.16316e-05
Phellodon	20	7.16316e-05
Leptosphaeria	20	7.16316e-05
Gloioxanthomyces	20	7.16316e-05
Neophaeoappendicospora	20	7.16316e-05
Favolaschia	19	6.805e-05
Morchella	19	6.805e-05
Pulverulina	19	6.805e-05
Atractium	19	6.805e-05
Pectinotrichum	18	6.44685e-05
Tarzetta	18	6.44685e-05
Pseudocamarosporium	18	6.44685e-05
Paraloratospora	18	6.44685e-05
Coprinopsis	18	6.44685e-05
Mycovellosiella	18	6.44685e-05
Ustilago	18	6.44685e-05
Pyxine	17	6.08869e-05
Hebeloma	17	6.08869e-05
Spathaspora	17	6.08869e-05
Phlegmacium	16	5.73053e-05
Rasamsonia	16	5.73053e-05
Teratosphaeria	16	5.73053e-05
Trichaleurina	16	5.73053e-05
Neophaeotheca	16	5.73053e-05
Piskurozyma	16	5.73053e-05
Cryptodiscus	15	5.37237e-05
Sympoventuria	15	5.37237e-05
Leiothecium	15	5.37237e-05
Neoaquastroma	15	5.37237e-05
Plenodomus	15	5.37237e-05
Resupinatus	14	5.01421e-05
Arachnomyces	14	5.01421e-05
Volvopluteus	14	5.01421e-05
Cordana	14	5.01421e-05
Balsamia	14	5.01421e-05
Polyschema	13	4.65605e-05
Violella	13	4.65605e-05
Chalara	13	4.65605e-05
Saitoella	13	4.65605e-05
Agaricus	13	4.65605e-05
Otidea	13	4.65605e-05
Trichoderma	13	4.65605e-05
Nemania	13	4.65605e-05
Trechispora	13	4.65605e-05
Eutypella	13	4.65605e-05
Tuber	13	4.65605e-05
Trichophyton	12	4.2979e-05
Nectria	12	4.2979e-05
Brunneomyces	12	4.2979e-05
Exutisphaerella	12	4.2979e-05
Allophoma	12	4.2979e-05
Helvella	12	4.2979e-05
Paraxerochrysium	11	3.93974e-05
Albifimbria	11	3.93974e-05
Chlorophyllum	11	3.93974e-05
Ascospirella	11	3.93974e-05
Mycena	11	3.93974e-05
Phyllactinia	11	3.93974e-05
Anzia	11	3.93974e-05
Willeya	11	3.93974e-05
Leucangium	10	3.58158e-05
Aspicilia	10	3.58158e-05
Catenulostroma	10	3.58158e-05
Genea	10	3.58158e-05
Kukwaea	10	3.58158e-05
Mastigosporium	10	3.58158e-05
Debaryomyces	10	3.58158e-05
Phaeocollybia	10	3.58158e-05
Coprinus	10	3.58158e-05
Alloascoidea	10	3.58158e-05
Mytilinidion	10	3.58158e-05
Dioszegia	10	3.58158e-05
Anhellia	10	3.58158e-05
Xenosonderhenia	10	3.58158e-05
Lasionectriopsis	10	3.58158e-05
Helicosporium	10	3.58158e-05
Curvularia	10	3.58158e-05
Vacuiphoma	10	3.58158e-05
Polyscytalum	10	3.58158e-05
Lopadostoma	9	3.22342e-05
Gymnoascus	9	3.22342e-05
Thermomyces	9	3.22342e-05
Rhodocybe	9	3.22342e-05
Wirthiotrema	9	3.22342e-05
Sporisorium	9	3.22342e-05
Neobambusicola	9	3.22342e-05
Catillaria	9	3.22342e-05
Alnicola	9	3.22342e-05
Wickerhamia	9	3.22342e-05
Cyanodermella	8	2.86526e-05
Ophiognomonia	8	2.86526e-05
Nothophoma	8	2.86526e-05
Ramomarthamyces	8	2.86526e-05
Phaeosphaeriopsis	8	2.86526e-05
Cosmospora	8	2.86526e-05
Escovopsis	8	2.86526e-05
Neotrichosphaeria	8	2.86526e-05
Arbusculina	8	2.86526e-05
Rubroshiraia	7	2.50711e-05
Darksidea	7	2.50711e-05
Phialemonium	7	2.50711e-05
Hongkongmyces	7	2.50711e-05
Neohendersonia	7	2.50711e-05
Massaria	7	2.50711e-05
Chrysozyma	7	2.50711e-05
Valsaria	7	2.50711e-05
Zasmidium	7	2.50711e-05
Pseudopeyronellaea	7	2.50711e-05
Rhizocladosporium	6	2.14895e-05
Phaeothecoidiella	6	2.14895e-05
Priceomyces	6	2.14895e-05
Clypeophysalospora	6	2.14895e-05
Lepraria	6	2.14895e-05
Clavulina	6	2.14895e-05
Neohortaea	6	2.14895e-05
Cryptococcus	6	2.14895e-05
Phaeotremella	6	2.14895e-05
Rhachisphaerella	6	2.14895e-05
Loramyces	6	2.14895e-05
Auxarthronopsis	6	2.14895e-05
Umbilicaria	6	2.14895e-05
Stagonosporopsis	6	2.14895e-05
Glutinoglossum	6	2.14895e-05
Pluteus	6	2.14895e-05
Penidiella	6	2.14895e-05
Lareunionomyces	6	2.14895e-05
Tubeufia	5	1.79079e-05
Monocillium	5	1.79079e-05
Nothoramichloridium	5	1.79079e-05
Teichospora	5	1.79079e-05
Austroboletus	5	1.79079e-05
Sugiyamaella	5	1.79079e-05
Libertasomyces	5	1.79079e-05
Tausonia	5	1.79079e-05
Lauriliella	5	1.79079e-05
Gobabebomyces	5	1.79079e-05
Blastophorum	5	1.79079e-05
Erioscyphella	5	1.79079e-05
Peroneutypa	5	1.79079e-05
Metarhizium	5	1.79079e-05
Tomentella	5	1.79079e-05
Ganoderma	5	1.79079e-05
Neocucurbitaria	5	1.79079e-05
Pseudophialophora	5	1.79079e-05
Nothotrimmatostroma	5	1.79079e-05
Gymnostellatospora	5	1.79079e-05
Hypoxylon	5	1.79079e-05
Pararamichloridium	5	1.79079e-05
Endoconidioma	5	1.79079e-05
Aciculopsora	5	1.79079e-05
Neonectria	5	1.79079e-05
Cryptendoxyla	5	1.79079e-05
Thyronectria	5	1.79079e-05
Strelitziomyces	5	1.79079e-05
Dictyochaeta	4	1.43263e-05
Phragmotaenium	4	1.43263e-05
Dissophora	4	1.43263e-05
Pestalotiopsis	4	1.43263e-05
Longididymella	4	1.43263e-05
Colacogloea	4	1.43263e-05
Fuscidea	4	1.43263e-05
Rhytidhysteron	4	1.43263e-05
Cladonia	4	1.43263e-05
Cyclaneusma	4	1.43263e-05
Macroconia	4	1.43263e-05
Matsushimamyces	4	1.43263e-05
Entoloma	4	1.43263e-05
Parastagonospora	4	1.43263e-05
Helicodendron	4	1.43263e-05
Bambusicola	4	1.43263e-05
Paracremonium	4	1.43263e-05
Xeromyces	4	1.43263e-05
Stomiopeltis	4	1.43263e-05
Sarcogyne	4	1.43263e-05
Tintelnotia	4	1.43263e-05
Paraphoma	4	1.43263e-05
Lecanostictopsis	4	1.43263e-05
Diaporthe	4	1.43263e-05
Atractospora	4	1.43263e-05
Boeremia	4	1.43263e-05
Neohelicosporium	4	1.43263e-05
Ampelomyces	4	1.43263e-05
Saccharata	4	1.43263e-05
Acuminatispora	4	1.43263e-05
Bezerromyces	4	1.43263e-05
Meanderella	3	1.07447e-05
Psoroma	3	1.07447e-05
Phylloporia	3	1.07447e-05
Longiostiolum	3	1.07447e-05
Dactylodendron	3	1.07447e-05
Thielaviopsis	3	1.07447e-05
Laetisaria	3	1.07447e-05
Cyclothyriella	3	1.07447e-05
Pseudoteratosphaeria	3	1.07447e-05
Chaetopsina	3	1.07447e-05
Krogia	3	1.07447e-05
Gaeumannomyces	3	1.07447e-05
Piniphoma	3	1.07447e-05
Pirozynskiella	3	1.07447e-05
Scleroramularia	3	1.07447e-05
Tricholoma	3	1.07447e-05
Psathyrella	3	1.07447e-05
Pleotrichocladium	3	1.07447e-05
Gymnographopsis	3	1.07447e-05
Ectophoma	3	1.07447e-05
Ciborinia	3	1.07447e-05
Geotrichum	3	1.07447e-05
Circinaria	3	1.07447e-05
Thyrinula	3	1.07447e-05
Crepidotus	3	1.07447e-05
Montagnula	3	1.07447e-05
Proliferodiscus	3	1.07447e-05
Pseudoomphalina	3	1.07447e-05
Ascosphaera	3	1.07447e-05
Scheffersomyces	3	1.07447e-05
Lindtneria	3	1.07447e-05
Amauroascus	3	1.07447e-05
Podospora	3	1.07447e-05
Elasticomyces	3	1.07447e-05
Naviculispora	3	1.07447e-05
Xylographa	3	1.07447e-05
Barrenia	3	1.07447e-05
Elaphomyces	3	1.07447e-05
Marchandiomyces	3	1.07447e-05
Russula	3	1.07447e-05
Lobothallia	3	1.07447e-05
Arthrinium	3	1.07447e-05
Chlorovibrissea	3	1.07447e-05
Cladorrhinum	3	1.07447e-05
Induratia	3	1.07447e-05
Ascotricha	3	1.07447e-05
Infundichalara	3	1.07447e-05
Torrentispora	2	7.16316e-06
Rhodotus	2	7.16316e-06
Trichoglossum	2	7.16316e-06
Codinaea	2	7.16316e-06
Cancellidium	2	7.16316e-06
Verrucoccum	2	7.16316e-06
Trichonectria	2	7.16316e-06
Brigantiaea	2	7.16316e-06
Phaeoacremonium	2	7.16316e-06
Inonotus	2	7.16316e-06
Xenodevriesia	2	7.16316e-06
Kuraishia	2	7.16316e-06
Xylodon	2	7.16316e-06
Ramulariopsis	2	7.16316e-06
Neocordana	2	7.16316e-06
Australovuilleminia	2	7.16316e-06
Ceriporiopsis	2	7.16316e-06
Carneothele	2	7.16316e-06
Neodidymelliopsis	2	7.16316e-06
Gorgomyces	2	7.16316e-06
Ceriporia	2	7.16316e-06
Monascus	2	7.16316e-06
Candelaria	2	7.16316e-06
Pseudothyridariella	2	7.16316e-06
Acrocalymma	2	7.16316e-06
Candelariella	2	7.16316e-06
Chaetomium	2	7.16316e-06
Neokirramyces	2	7.16316e-06
Gelasinospora	2	7.16316e-06
Annabella	2	7.16316e-06
Parathyridaria	2	7.16316e-06
Hortaea	2	7.16316e-06
Blumeria	2	7.16316e-06
Rubropezicula	2	7.16316e-06
Abundisporus	2	7.16316e-06
Acervuloseptoria	2	7.16316e-06
Paracamarosporium	2	7.16316e-06
Lophodermium	2	7.16316e-06
Parabambusicola	2	7.16316e-06
Endosporium	2	7.16316e-06
Micropeltis	2	7.16316e-06
Tolypocladium	2	7.16316e-06
Fonsecaea	2	7.16316e-06
Pidoplitchkoviella	2	7.16316e-06
Starmera	2	7.16316e-06
Blastobotrys	2	7.16316e-06
Ceratobasidium	2	7.16316e-06
Xylolentia	2	7.16316e-06
Eutypa	2	7.16316e-06
Aquidictyomyces	2	7.16316e-06
Leprocaulon	2	7.16316e-06
Cystoderma	2	7.16316e-06
Calyptosphaeria	2	7.16316e-06
Lepteutypa	2	7.16316e-06
Vanrija	2	7.16316e-06
Cylindrium	2	7.16316e-06
Calophoma	2	7.16316e-06
Parapaucispora	2	7.16316e-06
Nodulisporium	2	7.16316e-06
Dothiora	2	7.16316e-06
Thelonectria	2	7.16316e-06
Variocladium	2	7.16316e-06
Hymenoscyphus	2	7.16316e-06
Pseudocosmospora	2	7.16316e-06
Spiroplana	2	7.16316e-06
Sirastachys	2	7.16316e-06
Crucellisporiopsis	2	7.16316e-06
Thermothelomyces	2	7.16316e-06
Pseudotruncatella	2	7.16316e-06
Halobyssothecium	2	7.16316e-06
Parmelia	2	7.16316e-06
Hypoderma	2	7.16316e-06
Urocystis	2	7.16316e-06
Caryospora	2	7.16316e-06
Preussia	2	7.16316e-06
Ostropomyces	2	7.16316e-06
Xanthomendoza	2	7.16316e-06
Longiseptatispora	2	7.16316e-06
Fusiformispora	2	7.16316e-06
Spongiforma	2	7.16316e-06
Lobaria	1	3.58158e-06
Scleroderma	1	3.58158e-06
Biscogniauxia	1	3.58158e-06
Aphanoascella	1	3.58158e-06
Cryomyces	1	3.58158e-06
Corinectria	1	3.58158e-06
Myrothecium	1	3.58158e-06
Spirosphaera	1	3.58158e-06
Elongaticollum	1	3.58158e-06
Pseudocoleodictyospora	1	3.58158e-06
Lophotrichus	1	3.58158e-06
Subramaniomyces	1	3.58158e-06
Cyberlindnera	1	3.58158e-06
Crassiparies	1	3.58158e-06
Paralulworthia	1	3.58158e-06
Raffaelea	1	3.58158e-06
Ophiobolus	1	3.58158e-06
Tamhinispora	1	3.58158e-06
Sydowiella	1	3.58158e-06
Glomerulispora	1	3.58158e-06
Sonderhenia	1	3.58158e-06
Pseudopyrenochaeta	1	3.58158e-06
Kluyveromyces	1	3.58158e-06
Unguiculella	1	3.58158e-06
Bulleribasidium	1	3.58158e-06
Vonarxia	1	3.58158e-06
Epichloe	1	3.58158e-06
Neoophiosphaerella	1	3.58158e-06
Psychronectria	1	3.58158e-06
Sporidesmajora	1	3.58158e-06
Cryptosphaeria	1	3.58158e-06
Hyphodiscus	1	3.58158e-06
Penicillago	1	3.58158e-06
Canariomyces	1	3.58158e-06
Dijigiella	1	3.58158e-06
Hyphoderma	1	3.58158e-06
Arthrographis	1	3.58158e-06
Pseudosperma	1	3.58158e-06
Pyrenula	1	3.58158e-06
Stenella	1	3.58158e-06
Dimorphiseta	1	3.58158e-06
Neopseudocercospora	1	3.58158e-06
Apiorhynchostoma	1	3.58158e-06
Eremascus	1	3.58158e-06
Volvanarius	1	3.58158e-06
Lecophagus	1	3.58158e-06
Pseudotrichia	1	3.58158e-06
Leptonia	1	3.58158e-06
Perenniporia	1	3.58158e-06
Sublophiostoma	1	3.58158e-06
Crassiperidium	1	3.58158e-06
Skvortzovia	1	3.58158e-06
Physconia	1	3.58158e-06
Sporendocladia	1	3.58158e-06
Magnicamarosporium	1	3.58158e-06
Helicascus	1	3.58158e-06
Dacryobolus	1	3.58158e-06
Spencermartinsiella	1	3.58158e-06
Vermispora	1	3.58158e-06
Brevistachys	1	3.58158e-06
Matsushimaea	1	3.58158e-06
Pseudopaucispora	1	3.58158e-06
Geoglossum	1	3.58158e-06
Perusta	1	3.58158e-06
Paracoccidioides	1	3.58158e-06
Ramalina	1	3.58158e-06
Paecilomyces	1	3.58158e-06
Capnobotryella	1	3.58158e-06
Keratinophyton	1	3.58158e-06
Emericellopsis	1	3.58158e-06
Xenoseimatosporium	1	3.58158e-06
Beauveria	1	3.58158e-06
Bertiella	1	3.58158e-06
Monoseptella	1	3.58158e-06
Tenuimurus	1	3.58158e-06
Parafenestella	1	3.58158e-06
Lecanora	1	3.58158e-06
Triangularia	1	3.58158e-06
Coccomyces	1	3.58158e-06
Paraphaeomoniella	1	3.58158e-06
Phylliscum	1	3.58158e-06
Rubikia	1	3.58158e-06
Peniophora	1	3.58158e-06
Daldinia	1	3.58158e-06
Anthracocystis	1	3.58158e-06
Pseudocenococcum	1	3.58158e-06
Varicosporellopsis	1	3.58158e-06
Remispora	1	3.58158e-06
Allocryptovalsa	1	3.58158e-06
Alfaria	1	3.58158e-06
Brunneofusispora	1	3.58158e-06
Pseudofusicoccum	1	3.58158e-06
Saccharomycodes	1	3.58158e-06
Tothia	1	3.58158e-06
Camarosporidiella	1	3.58158e-06
Roussoella	1	3.58158e-06
Hyaloscypha	1	3.58158e-06
Rosellinia	1	3.58158e-06
Kernia	1	3.58158e-06
Dactylonectria	1	3.58158e-06
Tilletia	1	3.58158e-06
Lactocollybia	1	3.58158e-06
Chaetospermum	1	3.58158e-06
Pseudoseptoria	1	3.58158e-06
Dictyosporella	1	3.58158e-06
Phellinotus	1	3.58158e-06
Helminthosporium	1	3.58158e-06
Rhizocarpon	1	3.58158e-06
Nothopassalora	1	3.58158e-06
Yueomyces	1	3.58158e-06
Xenopolyscytalum	1	3.58158e-06
Pochonia	1	3.58158e-06
Teratosphaeriopsis	1	3.58158e-06
Amyloporia	1	3.58158e-06
Pseudophaeophleospora	1	3.58158e-06
Neoeriomycopsis	1	3.58158e-06
Arthroderma	1	3.58158e-06
Microstoma	1	3.58158e-06
Tremateia	1	3.58158e-06
Ramichloridium	1	3.58158e-06
Xenoacremonium	1	3.58158e-06
Psora	1	3.58158e-06
Lophiotrema	1	3.58158e-06
Calonarius	1	3.58158e-06
Paraconiothyrium	1	3.58158e-06
Stomiopeltopsis	1	3.58158e-06
Endocalyx	1	3.58158e-06
Ascochyta	1	3.58158e-06
Poaceicola	1	3.58158e-06
Bhatiellae	1	3.58158e-06
Rhodoveronaea	1	3.58158e-06
Pseudoascochyta	1	3.58158e-06
Mangifericomes	1	3.58158e-06
Distomycovellosiella	1	3.58158e-06
Nadsonia	1	3.58158e-06
Cercoramularia	1	3.58158e-06
Leptospora	1	3.58158e-06

## Sheet: Bh
Taxa	Read Count	Percentage	59853350
Saccharomyces	22844025	38.1667
Malassezia	15737956	26.2942
Kazachstania	10486214	17.5198
Candida	4244499	7.0915
Diutina	1522821	2.54425
Aspergillus	1157125	1.93327
Trichosporon	830239	1.38712
Penicillium	692669	1.15728
Nigrospora	537133	0.897415
Pichia	380550	0.635804
Colletotrichum	129426	0.216239
Cladosporium	129014	0.21555
Rhodotorula	115685	0.193281
Rhizopus	112310	0.187642
Geminibasidium	85233	0.142403
Gloeophyllum	76893	0.128469
Starmerella	62313	0.104109
Filobasidium	47651	0.0796129
Pseudozyma	33950	0.056722
Aureobasidium	28901	0.0482864
Xenomyrothecium	28113	0.0469698
Lodderomyces	27214	0.0454678
Alternaria	26305	0.0439491
Malbranchea	24156	0.0403586
Fusicolla	24153	0.0403536
Medicopsis	23078	0.0385576
Meyerozyma	21726	0.0362987
Acremonium	21425	0.0357958
Uwebraunia	19970	0.0333649
Clitopilus	19125	0.0319531
Cyberlindnera	18763	0.0313483
Saitozyma	17168	0.0286834
Saturnispora	16737	0.0279633
Wickerhamiella	16399	0.0273986
Vishniacozyma	15534	0.0259534
Sporobolomyces	14806	0.0247371
Fusarium	14404	0.0240655
Debaryomyces	14282	0.0238617
Yamadazyma	13187	0.0220322
Inocybe	13167	0.0219988
Alfaria	11512	0.0192337
Sterigmatomyces	11238	0.0187759
Coniochaeta	10766	0.0179873
Peroneutypa	10578	0.0176732
Geotrichum	9921	0.0165755
Phialemonium	9688	0.0161862
Curvularia	9241	0.0154394
Myriodontium	8327	0.0139123
Coniothyrium	7533	0.0125858
Kabatiella	7043	0.0117671
Astraeus	6797	0.0113561
Wallemia	6421	0.0107279
Clavispora	6206	0.0103687
Neodevriesia	6053	0.0101131
Mendogia	5907	0.00986912
Epicoccum	5536	0.00924927
Poitrasia	5473	0.00914402
Violaceomyces	5444	0.00909556
Exophiala	5202	0.00869124
Quambalaria	4752	0.00793941
Hyphopichia	4433	0.00740644
Cortinarius	4029	0.00673145
Zygosaccharomyces	3927	0.00656104
Torulaspora	3370	0.00563043
Stanjemonium	3109	0.00519436
Pseudoarthrographis	2833	0.00473324
Ramularia	2640	0.00441078
Prillingera	2301	0.0038444
Gjaerumia	1887	0.00315271
Naumovozyma	1833	0.00306249
Nothophoma	1630	0.00272332
Paraphaeosphaeria	1445	0.00241423
Zygotorulaspora	1215	0.00202996
Lachancea	881	0.00147193
Parajaminaea	799	0.00133493
Fomitiporia	790	0.00131989
Balsamia	764	0.00127645
Hyphodontia	716	0.00119626
Symmetrospora	656	0.00109601
Perenniporia	598	0.000999109
Tetrapisispora	393	0.000656605
Papulaspora	373	0.00062319
Dicyma	362	0.000604812
Nannizziopsis	356	0.000594787
Bacidia	331	0.000553018
Teunomyces	296	0.000494542
Vanderwaltozyma	267	0.00044609
Steinera	251	0.000419358
Kalmanozyma	249	0.000416017
Peniophorella	227	0.00037926
Anhellia	220	0.000367565
Entoloma	209	0.000349187
Jamesdicksonia	203	0.000339162
Iodosphaeria	179	0.000299064
Hygrophorus	164	0.000274003
Meira	162	0.000270662
Brunneomyces	156	0.000260637
Ochrocladosporium	155	0.000258966
Sistotremastrum	150	0.000250613
Citeromyces	146	0.00024393
Penicillago	144	0.000240588
Chrysosporium	142	0.000237247
Tilletiaria	133	0.00022221
Ganoderma	132	0.000220539
Sympodiomycopsis	119	0.000198819
Moesziomyces	117	0.000195478
Truncospora	115	0.000192136
Donkioporiella	115	0.000192136
Pseudocercospora	114	0.000190466
Tubulicrinis	106	0.0001771
Talaromyces	105	0.000175429
Dinemasporium	104	0.000173758
Xylolentia	101	0.000168746
Sistotrema	100	0.000167075
Cryptendoxyla	99	0.000165404
Neobambusicola	99	0.000165404
Simplicillium	93	0.00015538
Jorgewrightia	90	0.000150368
Psathyrella	86	0.000143685
Rasamsonia	85	0.000142014
Induratia	83	0.000138672
Lecanostictopsis	82	0.000137002
Pseudomicrostroma	81	0.000135331
Cytospora	80	0.00013366
Trechispora	77	0.000128648
Laburnicola	75	0.000125306
Batcheloromyces	75	0.000125306
Teichospora	75	0.000125306
Buellia	73	0.000121965
Spathaspora	73	0.000121965
Amyloporia	72	0.000120294
Galactomyces	68	0.000113611
Austroboletus	68	0.000113611
Shanorella	68	0.000113611
Escovopsis	67	0.00011194
Bloxamia	67	0.00011194
Phaeocollybia	67	0.00011194
Sphaerellopsis	67	0.00011194
Trichothecium	67	0.00011194
Chalara	66	0.00011027
Clitocella	62	0.000103587
Scytalidium	62	0.000103587
Amanita	61	0.000101916
Cordyceps	60	0.000100245
Lepiota	60	0.000100245
Starmera	60	0.000100245
Erythricium	60	0.000100245
Rhodoveronaea	59	9.85743e-05
Cordana	59	9.85743e-05
Protostegia	58	9.69035e-05
Fellomyces	57	9.52328e-05
Gymnographopsis	57	9.52328e-05
Macgarvieomyces	56	9.3562e-05
Caloplaca	55	9.18913e-05
Hygrocybe	55	9.18913e-05
Xenopyricularia	55	9.18913e-05
Tarzetta	54	9.02205e-05
Nematodospora	51	8.52083e-05
Populomyces	50	8.35375e-05
Lagarobasidium	49	8.18668e-05
Paraxerochrysium	49	8.18668e-05
Morchella	48	8.0196e-05
Cycasicola	47	7.85253e-05
Kirschsteiniothelia	46	7.68545e-05
Nakaseomyces	45	7.51838e-05
Beauveria	45	7.51838e-05
Pirozynskiella	44	7.3513e-05
Leptosphaeria	44	7.3513e-05
Nowamyces	44	7.3513e-05
Wickerhamomyces	43	7.18423e-05
Phyllosticta	43	7.18423e-05
Ophiobolus	42	7.01715e-05
Abrothallus	42	7.01715e-05
Gliomastix	41	6.85008e-05
Sporidiobolus	40	6.683e-05
Trichoderma	39	6.51593e-05
Wojnowiciella	39	6.51593e-05
Pseudocamarosporium	39	6.51593e-05
Atractospora	39	6.51593e-05
Botryozyma	39	6.51593e-05
Cryptococcus	38	6.34885e-05
Teratosphaeria	38	6.34885e-05
Inosperma	38	6.34885e-05
Piniphoma	38	6.34885e-05
Phellodon	38	6.34885e-05
Arachniotus	37	6.18178e-05
Harposporium	36	6.0147e-05
Lauriliella	36	6.0147e-05
Mytilinidion	36	6.0147e-05
Mycosphaerella	36	6.0147e-05
Leiothecium	36	6.0147e-05
Rhodosporidiobolus	35	5.84763e-05
Parastagonospora	35	5.84763e-05
Barssia	35	5.84763e-05
Phellinopsis	34	5.68055e-05
Porpoloma	34	5.68055e-05
Rhodocybe	34	5.68055e-05
Allocryptovalsa	34	5.68055e-05
Piskurozyma	34	5.68055e-05
Scheffersomyces	34	5.68055e-05
Zasmidium	33	5.51348e-05
Atractium	33	5.51348e-05
Pleuroascus	33	5.51348e-05
Melanodothis	33	5.51348e-05
Sympoventuria	33	5.51348e-05
Katumotoa	33	5.51348e-05
Ambrosiozyma	32	5.3464e-05
Guarromyces	31	5.17933e-05
Neophaeotheca	31	5.17933e-05
Rubroshiraia	31	5.17933e-05
Leptospora	31	5.17933e-05
Variocladium	30	5.01225e-05
Tuber	30	5.01225e-05
Hongkongmyces	29	4.84518e-05
Thermothelomyces	29	4.84518e-05
Tintelnotia	29	4.84518e-05
Calonectria	28	4.6781e-05
Ciborinia	28	4.6781e-05
Comoclathris	28	4.6781e-05
Ustilago	28	4.6781e-05
Neurospora	27	4.51103e-05
Setoidium	27	4.51103e-05
Dactylonectria	26	4.34395e-05
Holtermanniella	26	4.34395e-05
Tylopilus	26	4.34395e-05
Calonarius	26	4.34395e-05
Neodactylaria	26	4.34395e-05
Nemania	25	4.17688e-05
Ramophialophora	25	4.17688e-05
Umbilicaria	25	4.17688e-05
Setophoma	25	4.17688e-05
Pseudotricholoma	25	4.17688e-05
Lactarius	25	4.17688e-05
Ceriporiopsis	25	4.17688e-05
Darksidea	25	4.17688e-05
Ascospirella	25	4.17688e-05
Phlegmacium	25	4.17688e-05
Microstroma	25	4.17688e-05
Genea	25	4.17688e-05
Lauriomyces	25	4.17688e-05
Meanderella	24	4.0098e-05
Chaetopsina	24	4.0098e-05
Dacryobolus	24	4.0098e-05
Plenodomus	23	3.84273e-05
Harusavskia	23	3.84273e-05
Melanocarpus	23	3.84273e-05
Lecanicillium	23	3.84273e-05
Diatrypella	22	3.67565e-05
Alloneottiosporina	22	3.67565e-05
Tricholoma	22	3.67565e-05
Polyschema	22	3.67565e-05
Eutypella	22	3.67565e-05
Cryptodiscus	21	3.50858e-05
Budhanggurabania	21	3.50858e-05
Ogataea	21	3.50858e-05
Helvella	20	3.3415e-05
Marasmius	20	3.3415e-05
Phialophora	20	3.3415e-05
Neohendersonia	20	3.3415e-05
Catenulostroma	19	3.17443e-05
Periconia	19	3.17443e-05
Bambusicola	19	3.17443e-05
Cladorrhinum	19	3.17443e-05
Histoplasma	19	3.17443e-05
Tothia	18	3.00735e-05
Mariannaea	18	3.00735e-05
Neonectria	18	3.00735e-05
Heterocephalacria	17	2.84028e-05
Phaeoacremonium	17	2.84028e-05
Robbauera	17	2.84028e-05
Thyronectria	17	2.84028e-05
Catillaria	17	2.84028e-05
Paracremonium	17	2.84028e-05
Colacogloea	17	2.84028e-05
Didymella	17	2.84028e-05
Paraloratospora	17	2.84028e-05
Matsushimamyces	17	2.84028e-05
Albomagister	17	2.84028e-05
Mycothermus	16	2.6732e-05
Elongaticollum	16	2.6732e-05
Podospora	16	2.6732e-05
Lopadostoma	16	2.6732e-05
Phyllactinia	16	2.6732e-05
Violella	16	2.6732e-05
Cyanodermella	15	2.50613e-05
Neoaquastroma	15	2.50613e-05
Chrysozyma	15	2.50613e-05
Corynelia	15	2.50613e-05
Ampelomyces	15	2.50613e-05
Phaeotremella	15	2.50613e-05
Alloascoidea	15	2.50613e-05
Trichaleurina	15	2.50613e-05
Scleroderma	15	2.50613e-05
Trichophyton	15	2.50613e-05
Endoconidioma	14	2.33905e-05
Psoroma	14	2.33905e-05
Montagnula	14	2.33905e-05
Gymnoascus	14	2.33905e-05
Neocucurbitaria	14	2.33905e-05
Boletus	14	2.33905e-05
Leptobacillium	14	2.33905e-05
Jaminaea	13	2.17198e-05
Arbusculina	13	2.17198e-05
Polyscytalum	13	2.17198e-05
Gymnostellatospora	13	2.17198e-05
Gyromitra	13	2.17198e-05
Basidioascus	13	2.17198e-05
Dictyosporella	13	2.17198e-05
Helicascus	13	2.17198e-05
Lagenulopsis	13	2.17198e-05
Fulvifomes	13	2.17198e-05
Penidiella	12	2.0049e-05
Pyxine	12	2.0049e-05
Ascochyta	12	2.0049e-05
Blastophorum	12	2.0049e-05
Rhizocladosporium	12	2.0049e-05
Subulicystidium	12	2.0049e-05
Ascosphaera	12	2.0049e-05
Sirastachys	12	2.0049e-05
Gamszarea	12	2.0049e-05
Diaporthe	12	2.0049e-05
Volvanarius	12	2.0049e-05
Pectinotrichum	12	2.0049e-05
Marchandiomyces	12	2.0049e-05
Strelitziomyces	12	2.0049e-05
Zymochalara	12	2.0049e-05
Parafenestella	11	1.83783e-05
Wickerhamia	11	1.83783e-05
Metarhizium	11	1.83783e-05
Stagonosporopsis	11	1.83783e-05
Madurella	11	1.83783e-05
Saitoella	11	1.83783e-05
Arachnomyces	11	1.83783e-05
Canariomyces	11	1.83783e-05
Lindtneria	11	1.83783e-05
Glutinoglossum	11	1.83783e-05
Lasionectriopsis	11	1.83783e-05
Tolypocladium	11	1.83783e-05
Cosmospora	11	1.83783e-05
Hyphoderma	11	1.83783e-05
Otidea	11	1.83783e-05
Cladonia	10	1.67075e-05
Trichomonascus	10	1.67075e-05
Striatosphaeria	10	1.67075e-05
Phaeothecoidiella	10	1.67075e-05
Ceratobasidium	10	1.67075e-05
Acrocalymma	10	1.67075e-05
Saccharata	10	1.67075e-05
Neokalmusia	10	1.67075e-05
Neokirramyces	10	1.67075e-05
Brevistachys	10	1.67075e-05
Lareunionomyces	10	1.67075e-05
Cantharocybe	10	1.67075e-05
Phanerochaetella	9	1.50368e-05
Leptonia	9	1.50368e-05
Angustimassarina	9	1.50368e-05
Macroconia	9	1.50368e-05
Helicosporium	9	1.50368e-05
Aciculosporium	9	1.50368e-05
Helminthosporium	9	1.50368e-05
Neostagonospora	9	1.50368e-05
Xenodevriesia	9	1.50368e-05
Furtadomyces	9	1.50368e-05
Neoophiobolus	9	1.50368e-05
Taphrina	9	1.50368e-05
Wirthiotrema	9	1.50368e-05
Neohortaea	9	1.50368e-05
Pseudophaeophleospora	9	1.50368e-05
Hypoderma	9	1.50368e-05
Erioscyphella	8	1.3366e-05
Amauroascus	8	1.3366e-05
Blastobotrys	8	1.3366e-05
Vacuiphoma	8	1.3366e-05
Scleroramularia	8	1.3366e-05
Infundichalara	8	1.3366e-05
Pestalotiopsis	8	1.3366e-05
Acervuloseptoria	8	1.3366e-05
Pseudopeyronellaea	8	1.3366e-05
Tubeufia	8	1.3366e-05
Atractidochium	8	1.3366e-05
Albifimbria	8	1.3366e-05
Aporpium	8	1.3366e-05
Neohelicosporium	8	1.3366e-05
Ophiognomonia	8	1.3366e-05
Gelasinospora	8	1.3366e-05
Emericellopsis	8	1.3366e-05
Nothotrimmatostroma	8	1.3366e-05
Priceomyces	8	1.3366e-05
Auriculoscypha	8	1.3366e-05
Pseudocoleodictyospora	8	1.3366e-05
Gilbertella	8	1.3366e-05
Gowardia	8	1.3366e-05
Circinaria	8	1.3366e-05
Punctulariopsis	8	1.3366e-05
Parmelia	8	1.3366e-05
Carneothele	8	1.3366e-05
Neocosmospora	8	1.3366e-05
Parabambusicola	7	1.16953e-05
Bionectria	7	1.16953e-05
Gobabebomyces	7	1.16953e-05
Lophodermium	7	1.16953e-05
Ustilaginoidea	7	1.16953e-05
Coniosporium	7	1.16953e-05
Tremella	7	1.16953e-05
Thelotrema	7	1.16953e-05
Sonoraphlyctis	7	1.16953e-05
Barrenia	7	1.16953e-05
Oxydothis	7	1.16953e-05
Bjerkandera	7	1.16953e-05
Paraisaria	7	1.16953e-05
Zelleromyces	7	1.16953e-05
Agaricus	7	1.16953e-05
Mastigosporium	7	1.16953e-05
Gibellula	7	1.16953e-05
Neotrichosphaeria	7	1.16953e-05
Pseudozasmidium	7	1.16953e-05
Bulbithecium	7	1.16953e-05
Verrucoccum	7	1.16953e-05
Clypeophysalospora	6	1.00245e-05
Artomyces	6	1.00245e-05
Geoglossum	6	1.00245e-05
Trapelia	6	1.00245e-05
Pseudoascochyta	6	1.00245e-05
Valsaria	6	1.00245e-05
Tomentella	6	1.00245e-05
Monocillium	6	1.00245e-05
Leprocaulon	6	1.00245e-05
Australovuilleminia	6	1.00245e-05
Sidera	6	1.00245e-05
Ostropomyces	6	1.00245e-05
Xeromyces	6	1.00245e-05
Ramomarthamyces	6	1.00245e-05
Dactylodendron	6	1.00245e-05
Protocrea	6	1.00245e-05
Paraphoma	6	1.00245e-05
Hymenochaete	6	1.00245e-05
Paramyrothecium	6	1.00245e-05
Gymnopilus	6	1.00245e-05
Helicodendron	6	1.00245e-05
Toxicocladosporium	6	1.00245e-05
Tamhinispora	6	1.00245e-05
Preussia	6	1.00245e-05
Blumeria	6	1.00245e-05
Coprinopsis	6	1.00245e-05
Homortomyces	6	1.00245e-05
Stephanophorella	6	1.00245e-05
Millerozyma	5	8.35375e-06
Stomiopeltis	5	8.35375e-06
Paecilomyces	5	8.35375e-06
Aciculopsora	5	8.35375e-06
Fusiformispora	5	8.35375e-06
Rhytidhysteron	5	8.35375e-06
Kukwaea	5	8.35375e-06
Eichleriella	5	8.35375e-06
Stemphylium	5	8.35375e-06
Monascus	5	8.35375e-06
Hypoxylon	5	8.35375e-06
Nothoramichloridium	5	8.35375e-06
Rhizocarpon	5	8.35375e-06
Elaphomyces	5	8.35375e-06
Stenella	5	8.35375e-06
Diplogelasinospora	5	8.35375e-06
Annulatascus	5	8.35375e-06
Keithomyces	5	8.35375e-06
Sarocladium	5	8.35375e-06
Flammeascoma	5	8.35375e-06
Rhizopogon	5	8.35375e-06
Sclerotium	5	8.35375e-06
Thermomyces	5	8.35375e-06
Pseudopyrenochaeta	5	8.35375e-06
Xenodidymella	5	8.35375e-06
Neophaeoappendicospora	4	6.683e-06
Pseudoteratosphaeria	4	6.683e-06
Dioszegia	4	6.683e-06
Ascotricha	4	6.683e-06
Pseudocosmospora	4	6.683e-06
Sporisorium	4	6.683e-06
Cladoriella	4	6.683e-06
Heterophoma	4	6.683e-06
Borofutus	4	6.683e-06
Orbilia	4	6.683e-06
Crucellisporiopsis	4	6.683e-06
Triangularia	4	6.683e-06
Parapaucispora	4	6.683e-06
Alnicola	4	6.683e-06
Sertulicium	4	6.683e-06
Megalospora	4	6.683e-06
Proliferodiscus	4	6.683e-06
Phialocephala	4	6.683e-06
Kurtzmaniella	4	6.683e-06
Sarcogyne	4	6.683e-06
Gloioxanthomyces	4	6.683e-06
Pararamichloridium	4	6.683e-06
Willeya	4	6.683e-06
Paraphaeomoniella	4	6.683e-06
Pseudoasteromassaria	4	6.683e-06
Varicosporellopsis	4	6.683e-06
Remispora	4	6.683e-06
Crassiperidium	4	6.683e-06
Diatrype	4	6.683e-06
Aspicilia	4	6.683e-06
Leucoagaricus	4	6.683e-06
Bezerromyces	4	6.683e-06
Trichophaea	4	6.683e-06
Microglossum	4	6.683e-06
Vanrija	4	6.683e-06
Sporidesmajora	4	6.683e-06
Cookeina	4	6.683e-06
Clathrosporium	4	6.683e-06
Apiospora	4	6.683e-06
Cyclothyriella	4	6.683e-06
Auxarthronopsis	3	5.01225e-06
Russula	3	5.01225e-06
Xylodon	3	5.01225e-06
Keratinophyton	3	5.01225e-06
Parastagonosporella	3	5.01225e-06
Tingoldiago	3	5.01225e-06
Burrowsia	3	5.01225e-06
Allophoma	3	5.01225e-06
Sugiyamaella	3	5.01225e-06
Hortaea	3	5.01225e-06
Xenopolyscytalum	3	5.01225e-06
Dactylaria	3	5.01225e-06
Erysiphe	3	5.01225e-06
Raffaelea	3	5.01225e-06
Caryospora	3	5.01225e-06
Acephala	3	5.01225e-06
Acanthostigma	3	5.01225e-06
Thelonectria	3	5.01225e-06
Basiseptospora	3	5.01225e-06
Nodulisporium	3	5.01225e-06
Cryptosphaeria	3	5.01225e-06
Elasticomyces	3	5.01225e-06
Xenoramularia	3	5.01225e-06
Xylographa	3	5.01225e-06
Hydnotrya	3	5.01225e-06
Hydnellum	3	5.01225e-06
Eutypa	3	5.01225e-06
Boeremia	3	5.01225e-06
Longiseptatispora	3	5.01225e-06
Claviceps	3	5.01225e-06
Favolaschia	3	5.01225e-06
Hebeloma	3	5.01225e-06
Arthroderma	3	5.01225e-06
Naviculispora	3	5.01225e-06
Pleurostoma	3	5.01225e-06
Lecophagus	3	5.01225e-06
Campylospora	3	5.01225e-06
Coprinus	3	5.01225e-06
Longiostiolum	3	5.01225e-06
Cryomyces	3	5.01225e-06
Pseudoneottiospora	3	5.01225e-06
Yueomyces	3	5.01225e-06
Micarea	3	5.01225e-06
Dissophora	3	5.01225e-06
Vialaea	3	5.01225e-06
Resupinatus	3	5.01225e-06
Anthosulcatispora	3	5.01225e-06
Achroceratosphaeria	3	5.01225e-06
Nothopassalora	3	5.01225e-06
Laetisaria	3	5.01225e-06
Massaria	3	5.01225e-06
Septoria	3	5.01225e-06
Entyloma	3	5.01225e-06
Amorocoelophoma	3	5.01225e-06
Micropeltis	3	5.01225e-06
Clonostachys	3	5.01225e-06
Porodiplodia	2	3.3415e-06
Pyrenula	2	3.3415e-06
Bifusisporella	2	3.3415e-06
Arthropsis	2	3.3415e-06
Dijigiella	2	3.3415e-06
Distononappendiculata	2	3.3415e-06
Zymoseptoria	2	3.3415e-06
Retiarius	2	3.3415e-06
Cylindrosympodioides	2	3.3415e-06
Calophoma	2	3.3415e-06
Pseudodidymosphaeria	2	3.3415e-06
Pseudopaucispora	2	3.3415e-06
Neopetractis	2	3.3415e-06
Neocordana	2	3.3415e-06
Sympodiorosea	2	3.3415e-06
Sporothrix	2	3.3415e-06
Durotheca	2	3.3415e-06
Toensbergia	2	3.3415e-06
Cladophialophora	2	3.3415e-06
Anzia	2	3.3415e-06
Vittaliana	2	3.3415e-06
Minutisphaera	2	3.3415e-06
Pseudochaetosphaeronema	2	3.3415e-06
Physconia	2	3.3415e-06
Keissleriella	2	3.3415e-06
Longididymella	2	3.3415e-06
Thielaviopsis	2	3.3415e-06
Aquidictyomyces	2	3.3415e-06
Ramalina	2	3.3415e-06
Hyaloscypha	2	3.3415e-06
Cancellidium	2	3.3415e-06
Annabella	2	3.3415e-06
Epichloe	2	3.3415e-06
Parapleurotheciopsis	2	3.3415e-06
Leucangium	2	3.3415e-06
Lasiodiplodia	2	3.3415e-06
Xanthomendoza	2	3.3415e-06
Kluyveromyces	2	3.3415e-06
Cyclaneusma	2	3.3415e-06
Sterigmatosporidium	2	3.3415e-06
Sporendocladia	2	3.3415e-06
Myrmecridium	2	3.3415e-06
Neomelanconiella	2	3.3415e-06
Novakomyces	2	3.3415e-06
Volvopluteus	2	3.3415e-06
Crassiparies	2	3.3415e-06
Chaenothecopsis	2	3.3415e-06
Cudonia	2	3.3415e-06
Bryoclavula	2	3.3415e-06
Pyricularia	2	3.3415e-06
Ochronectria	2	3.3415e-06
Memnoniella	2	3.3415e-06
Brunneofusispora	2	3.3415e-06
Kuraishia	2	3.3415e-06
Fuscidea	2	3.3415e-06
Loramyces	2	3.3415e-06
Cora	2	3.3415e-06
Rhamphospora	2	3.3415e-06
Pidoplitchkoviella	2	3.3415e-06
Niesslia	2	3.3415e-06
Lepraria	2	3.3415e-06
Hortiboletus	2	3.3415e-06
Chlorovibrissea	2	3.3415e-06
Rhopalophora	2	3.3415e-06
Poaceascoma	2	3.3415e-06
Cerarioporia	2	3.3415e-06
Lobothallia	2	3.3415e-06
Babjeviella	2	3.3415e-06
Neoscolecobasidium	2	3.3415e-06
Microascospora	2	3.3415e-06
Pseudophialophora	2	3.3415e-06
Valetoniellopsis	2	3.3415e-06
Strigula	2	3.3415e-06
Paragaeumannomyces	2	3.3415e-06
Sarcodon	2	3.3415e-06
Dissoconium	2	3.3415e-06
Torrentispora	2	3.3415e-06
Martiniozyma	2	3.3415e-06
Trochila	2	3.3415e-06
Metapochonia	2	3.3415e-06
Teratosphaeriopsis	2	3.3415e-06
Phaeosphaeriopsis	2	3.3415e-06
Dothiora	2	3.3415e-06
Pseudofusicoccum	2	3.3415e-06
Lobaria	2	3.3415e-06
Conocybe	2	3.3415e-06
Lophiostoma	2	3.3415e-06
Striaticonidium	2	3.3415e-06
Libertasomyces	2	3.3415e-06
Baeomyces	2	3.3415e-06
Phyllobaeis	2	3.3415e-06
Phragmotaenium	2	3.3415e-06
Leptosporella	2	3.3415e-06
Coccomyces	2	3.3415e-06
Krogia	2	3.3415e-06
Calogaya	2	3.3415e-06
Friedmanniomyces	2	3.3415e-06
Matsushimaea	2	3.3415e-06
Srinivasanomyces	2	3.3415e-06
Pluteus	2	3.3415e-06
Enterocarpus	2	3.3415e-06
Sporidesmiella	2	3.3415e-06
Translucidithyrium	2	3.3415e-06
Magnicamarosporium	2	3.3415e-06
Podosphaera	2	3.3415e-06
Jattaea	1	1.67075e-06
Fonsecaea	1	1.67075e-06
Candelariella	1	1.67075e-06
Polyporus	1	1.67075e-06
Mollisia	1	1.67075e-06
Trichomerium	1	1.67075e-06
Roussoella	1	1.67075e-06
Stellatospora	1	1.67075e-06
Barretomyces	1	1.67075e-06
Psora	1	1.67075e-06
Hericium	1	1.67075e-06
Hydnum	1	1.67075e-06
Moringomyces	1	1.67075e-06
Tryblidiopsis	1	1.67075e-06
Eremascus	1	1.67075e-06
Biatora	1	1.67075e-06
Neodidymelliopsis	1	1.67075e-06
Cylindrium	1	1.67075e-06
Calosphaeria	1	1.67075e-06
Devriesia	1	1.67075e-06
Resinicium	1	1.67075e-06
Skeletocutis	1	1.67075e-06
Exobasidium	1	1.67075e-06
Falciformispora	1	1.67075e-06
Ramimonilia	1	1.67075e-06
Pulverulina	1	1.67075e-06
Brigantiaea	1	1.67075e-06
Trigonopsis	1	1.67075e-06
Peniophora	1	1.67075e-06
Aphanoascus	1	1.67075e-06
Chlorophyllum	1	1.67075e-06
Dictyochaeta	1	1.67075e-06
Elsinoe	1	1.67075e-06
Paracladophialophora	1	1.67075e-06
Thaxterogaster	1	1.67075e-06
Poaceicola	1	1.67075e-06
Brunneoclavispora	1	1.67075e-06
Inonotus	1	1.67075e-06
Multilocularia	1	1.67075e-06
Brunneodinemasporium	1	1.67075e-06
Capnobotryella	1	1.67075e-06
Spongiforma	1	1.67075e-06
Dennisiomyces	1	1.67075e-06
Hymenoscyphus	1	1.67075e-06
Coremiopassalora	1	1.67075e-06
Paracamarosporium	1	1.67075e-06
Scolecopeltidium	1	1.67075e-06
Itersonilia	1	1.67075e-06
Perusta	1	1.67075e-06
Sarcinomyces	1	1.67075e-06
Pseudoechria	1	1.67075e-06
Olpidium	1	1.67075e-06
Melanostictus	1	1.67075e-06
Aureoboletus	1	1.67075e-06
Acuminatispora	1	1.67075e-06
Bhatiellae	1	1.67075e-06
Houjia	1	1.67075e-06
Polycauliona	1	1.67075e-06
Parapenidiella	1	1.67075e-06
Pleohelicoon	1	1.67075e-06
Spiromastigoides	1	1.67075e-06
Brocchiosphaera	1	1.67075e-06
Pleurodesmospora	1	1.67075e-06
Parathyridaria	1	1.67075e-06
Donadinia	1	1.67075e-06
Hyphodiscus	1	1.67075e-06
Currahomyces	1	1.67075e-06
Tremateia	1	1.67075e-06
Protomyces	1	1.67075e-06
Lepteutypa	1	1.67075e-06
Xanthoria	1	1.67075e-06
Ceriporia	1	1.67075e-06
Fissuroma	1	1.67075e-06
Pseudolachnella	1	1.67075e-06
Abundisporus	1	1.67075e-06
Pseudotrichia	1	1.67075e-06
Lecanora	1	1.67075e-06
Recurvomyces	1	1.67075e-06
Vonarxia	1	1.67075e-06
Halegrapha	1	1.67075e-06
Acantholichen	1	1.67075e-06
Trimmatothelopsis	1	1.67075e-06
Pseudoomphalina	1	1.67075e-06
Auricularia	1	1.67075e-06
Verrucaria	1	1.67075e-06
Wrightoporia	1	1.67075e-06
Terfezia	1	1.67075e-06
Pachysolen	1	1.67075e-06
Collembolispora	1	1.67075e-06
Davidiellomyces	1	1.67075e-06
Dacrymyces	1	1.67075e-06
Dermoloma	1	1.67075e-06
Neoceratosperma	1	1.67075e-06
Ocellularia	1	1.67075e-06
Falcocladium	1	1.67075e-06
Daldinia	1	1.67075e-06
Rhopalostroma	1	1.67075e-06
Catathelasma	1	1.67075e-06
Tuberculina	1	1.67075e-06
Mycena	1	1.67075e-06
Camarosporidiella	1	1.67075e-06
Mycoceros	1	1.67075e-06
Eremomyces	1	1.67075e-06
Zalaria	1	1.67075e-06
Xenoacremonium	1	1.67075e-06
Derxomyces	1	1.67075e-06
Bovista	1	1.67075e-06
Penicillifer	1	1.67075e-06
Stomiopeltopsis	1	1.67075e-06
Gorgomyces	1	1.67075e-06
Helicogloea	1	1.67075e-06
Venturia	1	1.67075e-06
Skvortzovia	1	1.67075e-06
Stylonectria	1	1.67075e-06
Myrtapenidiella	1	1.67075e-06
Neofusicoccum	1	1.67075e-06
Quasiphlebia	1	1.67075e-06
Aphanoascella	1	1.67075e-06
Cylindrodendrum	1	1.67075e-06
Aquapoterium	1	1.67075e-06
Aureoconidiella	1	1.67075e-06
Haudseptoria	1	1.67075e-06
Diatrypasimilis	1	1.67075e-06
Subramaniula	1	1.67075e-06
Neoanthostomella	1	1.67075e-06
Phylliscum	1	1.67075e-06
Jahnula	1	1.67075e-06
Paracymostachys	1	1.67075e-06
Gaeumannomyces	1	1.67075e-06
Pseudothyridariella	1	1.67075e-06
Zopfiella	1	1.67075e-06
Glomerulispora	1	1.67075e-06
Sympodiella	1	1.67075e-06
Neocamarosporium	1	1.67075e-06
Hyalodendriella	1	1.67075e-06
Ramicandelaber	1	1.67075e-06
Phyllachora	1	1.67075e-06
Clavulina	1	1.67075e-06
Coniocessia	1	1.67075e-06
Marantokordyana	1	1.67075e-06
Sagenomella	1	1.67075e-06
Neognomoniopsis	1	1.67075e-06
Eriomyces	1	1.67075e-06
Emydomyces	1	1.67075e-06
Dematiopleospora	1	1.67075e-06
Atla	1	1.67075e-06
Neoacanthostigma	1	1.67075e-06
Evansstolkia	1	1.67075e-06
Halobyssothecium	1	1.67075e-06
Suttonomyces	1	1.67075e-06
Wallrothiella	1	1.67075e-06
Kellermania	1	1.67075e-06
Xenomycosphaerella	1	1.67075e-06
Vuilleminia	1	1.67075e-06
Pseudocyphellaria	1	1.67075e-06
Rhodocybella	1	1.67075e-06
Laetiporus	1	1.67075e-06
Hormonema	1	1.67075e-06
Myrmaecium	1	1.67075e-06
Thelephora	1	1.67075e-06
Multiseptospora	1	1.67075e-06
Dufourea	1	1.67075e-06
Mortierella	1	1.67075e-06
Chaetosphaeria	1	1.67075e-06

[truncated: 1 more sheets: DM]
